# Supplementary material for: Coassembly and binning of a twenty-year metagenomic time-series from Lake Mendota
Source: Sci Data. 2024 Sep 4;11:966. doi: 10.1038/s41597-024-03826-8 (PMC11374980; doi:10.1038/s41597-024-03826-8)
Supplement: Supplementary file 1 — Supplementary Tables S1-S4 [file 41597_2024_3826_MOESM1_ESM.xlsx]

## Sheet: Table S1
Table S1. Prokaryotic MAGs recovered with associated quality metrics and taxnomic affiliations.
Bin ID	Bin Quality	Bin Lineage	GTDB-Tk Taxonomy Lineage	Bin Completeness	Bin Contamination	Total Number of Bases	5s rRNA	16s rRNA	23s rRNA	tRNA Genes	Gene Count	Scaffold Count
3300059473_10	MQ	Bacteria; Cyanobacteria; unclassified; Synechococcales	Bacteria; Cyanobacteria; Cyanobacteriia; PCC-6307; Cyanobiaceae	71.24	0.09	1966838	0	0	0	23	2130	275
3300059473_1000	HQ	Bacteria; Proteobacteria; Alphaproteobacteria; Sphingomonadales; Sphingosinicellaceae; Sphingosinicella; Sphingosinicella microcystinivorans	Bacteria; Proteobacteria; Alphaproteobacteria; Sphingomonadales; Sphingomonadaceae; Sphingosinicella	97.02	0.58	3014794	1	1	1	41	3164	171
3300059473_1001	MQ	Bacteria; Verrucomicrobia	Bacteria; Verrucomicrobiota; Verrucomicrobiae; Chthoniobacterales; Chthoniobacteraceae; Chth-196	89.78	2.03	4005878	0	1	0	32	3105	261
3300059473_1004	MQ	Bacteria; Proteobacteria; Gammaproteobacteria; Xanthomonadales; Xanthomonadaceae; Pseudoxanthomonas; Pseudoxanthomonas sp. GM95	Bacteria; Proteobacteria; Gammaproteobacteria; Xanthomonadales; Xanthomonadaceae; Pseudoxanthomonas_A	95.94	2.08	4110102	0	0	0	46	4014	258
3300059473_1006	MQ	Bacteria; Bacteroidota; Saprospiria; Saprospirales	Bacteria; Bacteroidota; Bacteroidia; Chitinophagales; Saprospiraceae; Saprospira	87.91	0	2704055	1	0	0	29	2385	131
3300059473_1011	MQ	Bacteria; Actinobacteria	Bacteria; Actinobacteriota; Acidimicrobiia; Acidimicrobiales	80.7	2.99	4893532	0	0	0	47	4894	296
3300059473_1013	MQ	Bacteria; Proteobacteria; Alphaproteobacteria; Rhodobacterales; Rhodobacteraceae; Tabrizicola	Bacteria; Proteobacteria; Alphaproteobacteria; Rhodobacterales; Rhodobacteraceae; Tabrizicola	96.09	0.78	3405350	0	1	0	38	3545	168
3300059473_1015	MQ	Bacteria; Proteobacteria; Alphaproteobacteria; Rickettsiales	Bacteria; Proteobacteria; Alphaproteobacteria; Rickettsiales	95.02	0.95	1319157	0	1	0	33	1204	43
3300059473_1016	MQ	Bacteria; Proteobacteria; Deltaproteobacteria; Myxococcales	Bacteria; Myxococcota; Polyangia; Polyangiales; Polyangiaceae	85.72	2.37	4621989	2	0	0	41	4118	317
3300059473_1019	MQ	Bacteria; Bacteroidota; Flavobacteriia; Flavobacteriales; Flavobacteriaceae; Flavobacterium	Bacteria; Bacteroidota; Bacteroidia; Flavobacteriales; Flavobacteriaceae; Flavobacterium	99.1	0.12	3389586	2	0	0	37	3249	63
3300059473_1021	MQ	Bacteria; Bacteroidota; Flavobacteriia; Flavobacteriales; Flavobacteriaceae; Flavobacterium	Bacteria; Bacteroidota; Bacteroidia; Flavobacteriales; Flavobacteriaceae; Flavobacterium	79.48	1.72	2874881	0	0	0	33	2767	140
3300059473_1024	MQ	Bacteria; Bacteroidota	Bacteria; Bacteroidota; Bacteroidia; Flavobacteriales; Crocinitomicaceae; M0103	91.71	1.08	2986155	0	0	0	29	2687	178
3300059473_1026	MQ	Bacteria	Bacteria; Patescibacteria; Paceibacteria; UBA9983; GWA1-40-21; Bog-1340	70.97	0	650415	1	1	1	40	724	35
3300059473_1027	HQ	Bacteria; Actinobacteria; Actinomycetia; Micrococcales	Bacteria; Actinobacteriota; Actinomycetia; Actinomycetales; Microbacteriaceae; Schumannella	94.96	2.61	3067978	1	1	1	49	3218	150
3300059473_1032	MQ	Bacteria; Proteobacteria; Betaproteobacteria	Bacteria; Proteobacteria; Gammaproteobacteria; Burkholderiales; SG8-39	88.76	1.87	4219955	1	0	1	35	4434	250
3300059473_1033	HQ	Bacteria; Proteobacteria; Alphaproteobacteria	Bacteria; Proteobacteria; Alphaproteobacteria; Rickettsiales; Midichloriaceae	93.41	0	1125851	1	2	1	34	1155	43
3300059473_1035	MQ	Bacteria	Bacteria; Proteobacteria; Gammaproteobacteria; Burkholderiales; UBA11063	79.07	0	1565456	2	1	1	31	1516	40
3300059473_1039	HQ	Bacteria	Bacteria; Cyanobacteria; Vampirovibrionia; Vampirovibrionales	91.67	0.85	2212829	1	1	1	42	2041	80
3300059473_1040	MQ	Bacteria; Chlamydiae; Chlamydiia; Parachlamydiales	Bacteria; Verrucomicrobiota_A; Chlamydiia; Parachlamydiales	89.15	4.28	1546827	1	2	0	33	1534	79
3300059473_1041	MQ	Bacteria	Bacteria; Bdellovibrionota; Oligoflexia; Oligoflexales; Bin106	89.8	0.84	4343812	0	0	0	41	4037	150
3300059473_1044	MQ	Bacteria	Bacteria; Verrucomicrobiota_A; Chlamydiia	87.33	0	1565938	3	2	0	36	1385	61
3300059473_1045	MQ	Bacteria; Bacteroidota	Bacteria; Bacteroidota; Bacteroidia; NS11-12g; UKL13-3; B1	96.67	0.19	2875285	0	0	0	31	2608	129
3300059473_1047	MQ	Bacteria	Bacteria; Acidobacteriota; Vicinamibacteria; Vicinamibacterales; UBA2999	81.52	4.27	3224183	0	0	0	41	2949	200
3300059473_1049	MQ	Bacteria; Proteobacteria; Oligoflexia; Oligoflexales; Oligoflexaceae; Oligoflexus; Oligoflexus tunisiensis	Bacteria; Bdellovibrionota; Oligoflexia; Oligoflexales; Oligoflexaceae; Oligoflexus	87.11	0.4	5170280	2	2	0	46	4668	236
3300059473_1055	MQ	Bacteria; Verrucomicrobia	Bacteria; Verrucomicrobiota; Verrucomicrobiae; Chthoniobacterales; Chthoniobacteraceae; Chth-196	85.98	1.69	3817892	0	0	0	37	3039	268
3300059473_1057	MQ	Bacteria; Proteobacteria; Oligoflexia; Bacteriovoracales	Bacteria; Bdellovibrionota; Bacteriovoracia; Bacteriovoracales; Bacteriovoracaceae; UBA4096	80.73	1.79	2176937	0	0	0	24	2305	155
3300059473_1058	MQ		Bacteria; Dependentiae; Babeliae; Babeliales; GCA-2721975; SeV1	54.07	0.9	981205	2	1	1	36	937	16
3300059473_1059	MQ	Bacteria	Bacteria; Cyanobacteria; Vampirovibrionia; Obscuribacterales; Obscuribacteraceae; Ga0077546	96.58	5.7	5558623	1	1	0	54	5129	202
3300059473_1062	HQ	Bacteria; Proteobacteria; Betaproteobacteria; Nitrosomonadales	Bacteria; Proteobacteria; Gammaproteobacteria; Burkholderiales; Thiobacillaceae; PFJX01	92.83	0.32	3440819	1	1	1	43	3353	88
3300059473_1063	MQ	Bacteria; Proteobacteria; Betaproteobacteria	Bacteria; Proteobacteria; Gammaproteobacteria; Burkholderiales; SG8-39	72.91	0.74	3458344	0	1	0	19	3486	182
3300059473_1064	HQ	Bacteria; Proteobacteria	Bacteria; Proteobacteria; Gammaproteobacteria; UBA6002; UBA6002; UBA6002	98.26	3.29	3914229	1	1	1	39	3231	75
3300059473_1066	HQ	Bacteria; Proteobacteria; Alphaproteobacteria; Rhodospirillales	Bacteria; Proteobacteria; Alphaproteobacteria; Acetobacterales; Acetobacteraceae; 70-18	94.53	1.62	4611477	1	1	1	40	4555	212
3300059473_1067	MQ	Bacteria	Bacteria; Bdellovibrionota; UBA2394; UBA2428; UBA2428	76.52	0	1658200	0	0	0	27	1674	121
3300059473_1069	MQ	Bacteria; Bacteroidota; Flavobacteriia; Flavobacteriales; Flavobacteriaceae; Flavobacterium	Bacteria; Bacteroidota; Bacteroidia; Flavobacteriales; Flavobacteriaceae; Flavobacterium	82.07	3.45	2632300	0	1	0	34	2656	118
3300059473_1070	HQ	Bacteria; Proteobacteria; Alphaproteobacteria	Bacteria; Proteobacteria; Alphaproteobacteria; Rickettsiales	95.16	0	2054017	1	1	1	45	2174	35
3300059473_1071	MQ	Bacteria; Proteobacteria; Betaproteobacteria	Bacteria; Proteobacteria; Gammaproteobacteria; Burkholderiales; SG8-39	93.06	1.18	3323943	0	1	0	38	3344	158
3300059473_1072	MQ	Bacteria; Proteobacteria; Alphaproteobacteria	Bacteria; Proteobacteria; Alphaproteobacteria; Rhodospirillales; Rhodospirillaceae; SCTM01	94.94	0.5	3050583	0	1	0	43	3062	169
3300059473_1073	MQ	Bacteria; Bacteroidota; Chitinophagia; Chitinophagales	Bacteria; Bacteroidota; Bacteroidia; Chitinophagales; Chitinophagaceae; UBA1930	99.26	0.49	4203279	0	0	0	42	3761	82
3300059473_1075	MQ	Bacteria	Bacteria; Bdellovibrionota; Bdellovibrionia_A; UBA1018	89.68	0	3045616	0	0	0	35	3051	59
3300059473_108	MQ	Bacteria; Bacteroidota; Chitinophagia; Chitinophagales	Bacteria; Bacteroidota; Bacteroidia; Chitinophagales; Chitinophagaceae; OLB11	52.07	0.49	1260904	0	0	0	10	1283	250
3300059473_1086	HQ	Bacteria; Proteobacteria; Betaproteobacteria; unclassified; unclassified; unclassified; beta proteobacterium AAP99	Bacteria; Proteobacteria; Gammaproteobacteria; Burkholderiales; Burkholderiaceae; AAP99	99.22	0	3859184	1	1	1	44	3648	37
3300059473_1089	MQ	Bacteria; Proteobacteria; Gammaproteobacteria	Bacteria; Proteobacteria; Gammaproteobacteria; UBA7366; UBA7366	89.94	0.14	1735768	0	0	0	35	1833	72
3300059473_1091	MQ	Bacteria	Bacteria; Bdellovibrionota_C; UBA2361; UBA2361; UBA2361	91.74	0	3142080	1	0	0	40	2879	98
3300059473_1092	MQ	Bacteria; Proteobacteria; Deltaproteobacteria; Myxococcales	Bacteria; Myxococcota; Polyangia; Polyangiales; Polyangiaceae; SYFR01	88.39	3.23	5004326	0	1	1	46	4438	269
3300059473_1093	MQ	Bacteria; Proteobacteria; Epsilonproteobacteria; Campylobacterales; Thiovulaceae; Sulfuricurvum; Sulfuricurvum kujiense	Bacteria; Campylobacterota; Campylobacteria; Campylobacterales; Sulfurimonadaceae; Sulfuricurvum	95.7	3.28	2778678	0	0	0	30	2995	93
3300059473_1094	MQ	Bacteria; Proteobacteria; Alphaproteobacteria; Caulobacterales; Caulobacteraceae; Brevundimonas	Bacteria; Proteobacteria; Alphaproteobacteria; Caulobacterales; Caulobacteraceae; Brevundimonas	79.74	0	3613249	0	1	0	45	3723	81
3300059473_1095	HQ	Bacteria; Bacteroidota	Bacteria; Bacteroidota; Bacteroidia; Chitinophagales; UBA10324	95.94	0.99	2848748	1	1	2	34	2505	128
3300059473_1096	MQ	Bacteria; Bacteroidota	Bacteria; Bacteroidota; Bacteroidia; Flavobacteriales; Crocinitomicaceae; 40-80	98.92	0	2635022	0	0	0	28	2419	73
3300059473_1097	MQ	Bacteria; Proteobacteria; Alphaproteobacteria; Hyphomicrobiales	Bacteria; Proteobacteria; Alphaproteobacteria; Rhizobiales; Beijerinckiaceae; Alsobacter	91.33	1.2	2893856	0	1	0	38	2842	41
3300059473_1099	HQ	Bacteria; Proteobacteria; Alphaproteobacteria	Bacteria; Proteobacteria; Alphaproteobacteria; Rickettsiales; UBA1997; UBA2645	96.92	2.13	1383630	1	2	2	35	1349	24
3300059473_1100	HQ	Bacteria; Proteobacteria; Alphaproteobacteria	Bacteria; Proteobacteria; Alphaproteobacteria; Rickettsiales	98.9	1.1	1863240	1	1	2	48	1977	71
3300059473_1102	HQ	Bacteria	Bacteria; Bdellovibrionota_C; UBA2361; UBA2361; UBA2361	93.36	1.68	3373423	1	1	1	46	3150	86
3300059473_1103	MQ	Bacteria	Bacteria; Bdellovibrionota; UBA2394; UBA2394; UBA2394	88.91	0.84	2377592	1	1	1	39	2277	40
3300059473_1104	MQ	Bacteria; Proteobacteria; Alphaproteobacteria; Caulobacterales; Caulobacteraceae; Caulobacter; Caulobacter vibrioides	Bacteria; Proteobacteria; Alphaproteobacteria; Caulobacterales; Caulobacteraceae; Caulobacter	95.47	1.08	4608314	0	0	0	44	4479	98
3300059473_1105	MQ	Bacteria; Chlamydiae; Chlamydiia	Bacteria; Verrucomicrobiota_A; Chlamydiia; 2-12-FULL-49-11; 2-12-FULL-49-11	88.63	0.14	1187201	1	1	1	33	1212	36
3300059473_1106	MQ	Bacteria; Proteobacteria; Oligoflexia; Bdellovibrionales; Bdellovibrionaceae; Pseudobdellovibrio; Pseudobdellovibrio exovorus	Bacteria; Bdellovibrionota; Bdellovibrionia; Bdellovibrionales; Bdellovibrionaceae; Pseudobdellovibrio	97.13	0.9	2465733	1	1	0	31	2521	51
3300059473_1108	MQ	Bacteria; Proteobacteria	Bacteria; Proteobacteria; Gammaproteobacteria; Burkholderiales; UBA11063	96.24	0.61	1603971	1	1	0	32	1546	46
3300059473_1109	MQ	Bacteria; Proteobacteria; Alphaproteobacteria; Sphingomonadales	Bacteria; Proteobacteria; Alphaproteobacteria; Sphingomonadales; Sphingomonadaceae; Caenibius	97.55	0.43	2834317	1	0	1	44	2882	97
3300059473_1111	MQ	Bacteria; Proteobacteria; Betaproteobacteria	Bacteria; Proteobacteria; Gammaproteobacteria; Burkholderiales; Burkholderiaceae; UBA954	82.07	0	1678563	0	0	0	39	1708	55
3300059473_1113	HQ	Bacteria; Proteobacteria; Alphaproteobacteria; Hyphomicrobiales; Methylocystaceae; Methylopila	Bacteria; Proteobacteria; Alphaproteobacteria; Rhizobiales; Methylopilaceae; Hansschlegelia	97.56	1.27	5014311	1	1	1	51	5125	135
3300059473_1114	MQ	Bacteria; Actinobacteria; Actinomycetia	Bacteria; Actinobacteriota; Actinomycetia; Nanopelagicales; AcAMD-5; AcAMD-5	88.58	0.54	1341197	0	0	0	40	1407	37
3300059473_1117	MQ	Bacteria; Bacteroidota; Cytophagia; Cytophagales	Bacteria; Bacteroidota; Bacteroidia; Cytophagales; Cyclobacteriaceae; ELB16-189	89.64	0.46	4461996	0	0	0	39	4125	150
3300059473_1119	MQ	Bacteria; Proteobacteria; Oligoflexia; Silvanigrellales; Silvanigrellaceae; Silvanigrella; Silvanigrella aquatica	Bacteria; Bdellovibrionota; Oligoflexia; Silvanigrellales; Silvanigrellaceae	89.09	0.84	1777061	1	0	0	36	1667	40
3300059473_1120	MQ	Bacteria; Proteobacteria; Gammaproteobacteria; Xanthomonadales	Bacteria; Proteobacteria; Gammaproteobacteria; Xanthomonadales; Xanthomonadaceae; SCMT01	99.61	0.44	4864332	1	0	0	47	4170	97
3300059473_1124	MQ	Bacteria; Proteobacteria; Gammaproteobacteria	Bacteria; Proteobacteria; Gammaproteobacteria; Francisellales	88.6	0.57	1591240	0	0	0	40	1550	38
3300059473_1127	MQ	Bacteria; Proteobacteria	Bacteria; Bdellovibrionota; Bacteriovoracia; Bacteriovoracales; Bacteriovoracaceae; UBA4096	93.9	0	3037046	0	1	0	35	3108	45
3300059473_1128	MQ	Bacteria; Proteobacteria; Betaproteobacteria; Nitrosomonadales; Methylophilaceae; Methylotenera; Methylotenera sp. G11	Bacteria; Proteobacteria; Gammaproteobacteria; Burkholderiales; Methylophilaceae; Methylotenera	96.07	0.14	1864312	0	0	0	33	1910	76
3300059473_1129	MQ	Bacteria; Proteobacteria; Betaproteobacteria; Burkholderiales; Burkholderiaceae; Ralstonia	Bacteria; Proteobacteria; Gammaproteobacteria; Burkholderiales; Burkholderiaceae; Ralstonia	65.86	0	5031739	0	0	0	43	4971	235
3300059473_1133	MQ	Bacteria; Bacteroidota	Bacteria; Bacteroidota; Bacteroidia; UBA7662; UBA7662; F1-60-MAGs140	91.27	0.48	2238741	1	1	0	34	1937	90
3300059473_1134	HQ	Bacteria; Proteobacteria	Bacteria; Proteobacteria; Alphaproteobacteria; Bin98	93.41	0	1193870	1	1	1	31	1151	14
3300059473_1135	HQ	Bacteria	Bacteria; Verrucomicrobiota; Kiritimatiellae; UBA8416	97.3	0.71	4025198	1	1	1	46	3446	134
3300059473_1140	MQ	Bacteria	Bacteria; Myxococcota; UBA796; UBA796; GCA-2862545	91.29	1.64	5033251	0	0	0	46	4374	116
3300059473_1141	MQ	Bacteria	Bacteria; Cyanobacteria; Vampirovibrionia; Vampirovibrionales	90.17	0.85	2298928	0	0	0	42	1897	43
3300059473_1142	MQ	Bacteria	Bacteria; Bdellovibrionota_C; UBA2361; UBA2361; UBA2361	90.34	4.62	3813755	0	0	0	49	3400	41
3300059473_1143	MQ	Bacteria; Verrucomicrobia; Verrucomicrobiae; Verrucomicrobiales; Verrucomicrobiaceae; Prosthecobacter; Prosthecobacter vanneervenii	Bacteria; Verrucomicrobiota; Verrucomicrobiae; Verrucomicrobiales; Verrucomicrobiaceae; Prosthecobacter	95.98	2.72	5727166	0	0	0	39	5022	233
3300059473_1144	MQ	Bacteria; Proteobacteria; Alphaproteobacteria; Hyphomicrobiales	Bacteria; Proteobacteria; Alphaproteobacteria; Rhizobiales; Hyphomicrobiaceae	98.91	1.71	5875667	1	0	1	48	5472	170
3300059473_1145	MQ	Bacteria; Proteobacteria; Alphaproteobacteria; Sphingomonadales; Sphingomonadaceae; Sphingobium	Bacteria; Proteobacteria; Alphaproteobacteria; Sphingomonadales; Sphingomonadaceae; Sphingobium; Sphingobium abikonense	99.16	0.85	3061599	1	0	0	49	3019	41
3300059473_1149	MQ	Bacteria; Proteobacteria; Alphaproteobacteria; Hyphomicrobiales	Bacteria; Proteobacteria; Alphaproteobacteria; Rhizobiales; Hyphomicrobiaceae	98.26	1.03	5768326	1	0	0	50	5526	146
3300059473_1150	HQ	Bacteria	Bacteria; Bdellovibrionota; Bdellovibrionia_A; UBA1018; UBA1018	91.91	2.01	3348344	1	1	1	41	3004	21
3300059473_1152	MQ	Bacteria; Proteobacteria	Bacteria; Bdellovibrionota; Bdellovibrionia; Bdellovibrionales; Bdellovibrionaceae; Ga0074137	94.64	1.39	3210473	0	1	0	36	3043	103
3300059473_1153	MQ	Bacteria	Bacteria; Myxococcota; UBA9042; UBA9042; UBA9042	85.46	0	5191752	0	1	0	42	4001	148
3300059473_1154	HQ	Bacteria; Proteobacteria; Alphaproteobacteria	Bacteria; Proteobacteria; Alphaproteobacteria; Micavibrionales_A; UBA2400	95.6	1.1	1623848	1	1	1	43	1750	14
3300059473_1155	MQ	Bacteria; Acidobacteria; Acidobacteriia; Bryobacterales; Bryobacteraceae; Bryobacter; Bryobacter aggregatus	Bacteria; Acidobacteriota; Acidobacteriae; Bryobacterales; Bryobacteraceae; Bryobacter	98.26	0.87	6227295	0	1	0	55	5677	91
3300059473_1156	MQ		Bacteria; Proteobacteria; Gammaproteobacteria; Enterobacterales_A; Enterobacteriaceae_A	51.2	0	270693	1	1	1	30	304	1
3300059473_1157	MQ	Bacteria; Proteobacteria; Alphaproteobacteria; Rhodospirillales; Rhodospirillaceae; Inquilinus; Inquilinus limosus	Bacteria; Proteobacteria; Alphaproteobacteria; Azospirillales; Inquilinaceae; Inquilinus	98.26	1.6	7675890	1	0	1	48	7507	103
3300059473_1158	HQ	Bacteria	Bacteria; Myxococcota; XYA12-FULL-58-9	93.76	4.84	7947051	1	1	2	49	6771	115
3300059473_1160	MQ	Bacteria; Chlamydiae; Chlamydiia	Bacteria; Verrucomicrobiota_A; Chlamydiia; 2-12-FULL-49-11; 2-12-FULL-49-11	87.95	0.34	1330717	1	1	1	34	1340	14
3300059473_1161	MQ	Bacteria; Bacteroidota	Bacteria; Bacteroidota; Bacteroidia; NS11-12g; UKL13-3	97.92	1.11	2917481	0	0	0	30	2602	39
3300059473_1162	MQ	Bacteria; Proteobacteria; Betaproteobacteria	Bacteria; Proteobacteria; Gammaproteobacteria; Burkholderiales; SG8-41; PALSA-1004	98.13	0.67	4283716	1	0	1	43	4295	66
3300059473_1163	MQ	Bacteria; Actinobacteria; Actinomycetia; Micrococcales; Microbacteriaceae; Microbacterium; Microbacterium sp. C448	Bacteria; Actinobacteriota; Actinomycetia; Actinomycetales; Microbacteriaceae; Microbacterium	98.99	0.51	3109922	0	1	0	46	3040	25
3300059473_1164	MQ	Bacteria; Proteobacteria	Bacteria; Myxococcota; UBA727; UBA727; GCA-2721815	89.96	4.19	5724419	1	0	1	44	4370	200
3300059473_1165	MQ	Bacteria; Proteobacteria; Gammaproteobacteria; Xanthomonadales	Bacteria; Proteobacteria; Gammaproteobacteria; Xanthomonadales; Xanthomonadaceae; SCMT01	99.06	1.44	4585510	1	1	0	43	3873	28
3300059473_1166	HQ	Bacteria; Proteobacteria; Betaproteobacteria	Bacteria; Proteobacteria; Gammaproteobacteria; Burkholderiales; Burkholderiaceae	98.57	0	1849674	1	1	1	40	1778	22
3300059473_1167	HQ	Bacteria; Proteobacteria	Bacteria; Bdellovibrionota; Bdellovibrionia; Bdellovibrionales	96.37	3.57	3044549	1	1	1	35	3058	29
3300059473_1168	MQ	Bacteria	Bacteria; Cyanobacteria; Vampirovibrionia; Obscuribacterales; Obscuribacteraceae; Ga0077546	97.44	3.13	4796994	0	2	0	40	4361	26
3300059473_1169	HQ	Bacteria; Proteobacteria; Alphaproteobacteria; Hyphomicrobiales	Bacteria; Proteobacteria; Alphaproteobacteria; Rhizobiales; Hyphomicrobiaceae; AWTP1-13	97.4	0.6	5988787	1	1	1	48	5723	26
3300059473_1170	HQ	Bacteria	Bacteria; Cyanobacteria; Vampirovibrionia; Obscuribacterales; Obscuribacteraceae; PALSA-1081	94.87	1.42	7052465	1	2	2	68	6150	59
3300059473_1171	MQ	Bacteria; Proteobacteria; Alphaproteobacteria; Sphingomonadales; Sphingomonadaceae; Sphingobium	Bacteria; Proteobacteria; Alphaproteobacteria; Sphingomonadales; Sphingomonadaceae; Sphingobium	98.98	0.34	4038746	0	0	0	51	3946	13
3300059473_1172	HQ	Bacteria; Proteobacteria; Alphaproteobacteria; Sphingomonadales; Sphingomonadaceae; Sphingomonas	Bacteria; Proteobacteria; Alphaproteobacteria; Sphingomonadales; Sphingomonadaceae; Sphingomonas	97.46	0.07	3372639	1	1	1	43	3297	17
3300059473_1173	MQ	Bacteria; Cyanobacteria; unclassified; Synechococcales	Bacteria; Cyanobacteria; Cyanobacteriia; PCC-6307; Cyanobiaceae	82.14	0.77	2146214	0	0	0	32	2383	260
3300059473_1189	MQ	Bacteria; Bacteroidota	Bacteria; Bacteroidota; Bacteroidia; AKYH767	60.53	0.71	1498332	0	1	0	11	1485	216
3300059473_1199	MQ	Bacteria	Bacteria; Bdellovibrionota; UBA2394; UBA2428; UBA2428	59.38	0.84	1560115	1	1	1	23	1655	199
3300059473_1210	MQ	Bacteria; Bacteroidota; Saprospiria; Saprospirales	Bacteria; Bacteroidota; Bacteroidia; Chitinophagales; Saprospiraceae; Haliscomenobacter	55.05	0.52	1885189	1	0	1	12	1710	267
3300059473_1211	MQ	Bacteria; Cyanobacteria; unclassified; Synechococcales	Bacteria; Cyanobacteria; Cyanobacteriia; PCC-6307; Cyanobiaceae	59.03	0.27	1362978	0	0	0	16	1533	242
3300059473_1221	MQ	Bacteria; Bacteroidota	Bacteria; Bacteroidota; Bacteroidia; NS11-12g; UKL13-3; UKL13-3	64.66	0	1459070	1	0	1	16	1503	224
3300059473_1225	MQ	Bacteria; Proteobacteria; Betaproteobacteria; Burkholderiales; Comamonadaceae; Polaromonas	Bacteria; Proteobacteria; Gammaproteobacteria; Burkholderiales; Burkholderiaceae; Polaromonas	83.37	2.48	2309199	1	0	0	36	2534	261
3300059473_123	MQ	Bacteria; Proteobacteria; Deltaproteobacteria; Myxococcales	Bacteria; Myxococcota; Polyangia; Polyangiales; Polyangiaceae	58.61	2.06	3373611	0	0	0	24	3201	604
3300059473_124	MQ	Bacteria; Proteobacteria	Bacteria; Myxococcota; Polyangia; Polyangiales; Ga0077539	50.51	0.16	3843702	0	0	0	30	3725	721
3300059473_1241	MQ	Bacteria; Chlamydiae; Chlamydiia; Parachlamydiales	Bacteria; Verrucomicrobiota_A; Chlamydiia; Parachlamydiales; Parachlamydiaceae	87.94	2.93	2464723	0	1	0	38	2322	260
3300059473_125	MQ	Bacteria; Actinobacteria; Actinomycetia; Micrococcales	Bacteria; Actinobacteriota; Actinomycetia; Actinomycetales; Microbacteriaceae; Rhodoglobus	62.79	1.18	1421664	0	1	0	22	1572	214
3300059473_1252	MQ	Bacteria; Proteobacteria; Deltaproteobacteria; Myxococcales; Labilitrichaceae; Labilithrix; Labilithrix luteola	Bacteria; Myxococcota; Polyangia; Polyangiales; Polyangiaceae; Labilithrix	73.8	4.35	3576671	1	1	1	33	3535	511
3300059473_1262	MQ	Bacteria	Bacteria; Patescibacteria; Gracilibacteria; BD1-5; UBA2023; GN02-873	74.56	0	690720	1	0	0	29	738	74
3300059473_1267	MQ	Bacteria; Planctomycetota; Planctomycetia	Bacteria; Planctomycetota; Planctomycetes; Pirellulales; UBA1268	62.12	2.6	1841401	0	0	0	25	1765	243
3300059473_1269	MQ	Bacteria	Bacteria; Verrucomicrobiota; Verrucomicrobiae	75.15	3.38	5880367	0	0	0	39	5355	733
3300059473_1283	MQ	Bacteria; Bacteroidota; Chitinophagia; Chitinophagales	Bacteria; Bacteroidota; Bacteroidia; Chitinophagales; Chitinophagaceae; Ferruginibacter	51.34	0.49	1441667	0	0	0	16	1419	246
3300059473_129	MQ	Bacteria; Verrucomicrobia; Verrucomicrobiae; Verrucomicrobiales; Verrucomicrobiaceae; Prosthecobacter	Bacteria; Verrucomicrobiota; Verrucomicrobiae; Verrucomicrobiales; Verrucomicrobiaceae; Prosthecobacter	70.38	1.39	2735382	1	0	0	28	2606	397
3300059473_1292	MQ	Bacteria; Firmicutes; Bacilli; Bacillales; Paenibacillaceae; Paenibacillus	Bacteria; Firmicutes; Bacilli; Paenibacillales; Paenibacillaceae; SYSU-K30003	69.14	0.69	1979610	0	0	0	21	2119	207
3300059473_1295	MQ	Bacteria; Planctomycetota; Planctomycetia	Bacteria; Planctomycetota; Planctomycetes; Pirellulales; UBA1268; F1-20-MAGs016	67.94	1.15	3122508	0	1	0	33	2799	453
3300059473_1297	MQ	Bacteria; Proteobacteria; Betaproteobacteria; Burkholderiales	Bacteria; Proteobacteria; Gammaproteobacteria; Burkholderiales; Burkholderiaceae; UBA3064	58.28	0.08	1715490	0	0	0	17	1866	252
3300059473_130	MQ	Bacteria	Bacteria; Acidobacteriota; Vicinamibacteria; Vicinamibacterales; UBA2999	51.98	1.71	2123221	0	1	0	24	2222	403
3300059473_1306	MQ	Bacteria	Bacteria; Myxococcota; UBA9042; UBA9042; UBA9042	59.01	0.02	3296707	0	1	1	27	2814	516
3300059473_1308	MQ	Bacteria	Bacteria; Bdellovibrionota; Oligoflexia; Oligoflexales	87.75	0	4667832	1	1	1	42	4012	34
3300059473_1310	MQ	Bacteria; Verrucomicrobia; Spartobacteria	Bacteria; Verrucomicrobiota; Verrucomicrobiae; Chthoniobacterales	56	1.35	1125300	0	0	0	17	1265	183
3300059473_1312	MQ	Bacteria; Bacteroidota; Chitinophagia; Chitinophagales	Bacteria; Bacteroidota; Bacteroidia; Chitinophagales; Chitinophagaceae; SXYR01	74.11	1.25	2345383	0	0	0	19	2310	331
3300059473_1313	MQ	Bacteria	Bacteria; Planctomycetota; Phycisphaerae; Phycisphaerales; SM1A02; SYAC01	61.56	3.86	1678518	0	0	0	25	1673	261
3300059473_1329	MQ	Bacteria; Proteobacteria; Alphaproteobacteria	Bacteria; Proteobacteria; Alphaproteobacteria; Sphingomonadales; SMXS01	73.09	0.65	2746873	0	1	0	29	3010	376
3300059473_1331	MQ	Bacteria; Bacteroidota	Bacteria; Bacteroidota; Bacteroidia; Chitinophagales; Saprospiraceae; M3007	57.38	0.99	1701512	0	0	0	9	1514	230
3300059473_1333	MQ	Bacteria; Planctomycetota; Planctomycetia	Bacteria; Planctomycetota; Planctomycetes; Pirellulales; UBA1268	68.55	0	2066875	0	0	0	24	1989	307
3300059473_1338	MQ	Bacteria; Proteobacteria; Betaproteobacteria; Burkholderiales; Comamonadaceae; Limnohabitans	Bacteria; Proteobacteria; Gammaproteobacteria; Burkholderiales; Burkholderiaceae; Limnohabitans	51.02	1.72	2059971	0	0	0	15	2320	263
3300059473_1341	MQ	Bacteria; Proteobacteria; Betaproteobacteria; Burkholderiales; Comamonadaceae; Polaromonas	Bacteria; Proteobacteria; Gammaproteobacteria; Burkholderiales; Burkholderiaceae; Polaromonas	73.85	0.56	2307723	0	0	0	24	2615	320
3300059473_1343	MQ	Bacteria; Verrucomicrobia; Verrucomicrobiae; Verrucomicrobiales; Verrucomicrobiaceae; Haloferula; Haloferula sp. BvORR071	Bacteria; Verrucomicrobiota; Verrucomicrobiae; Verrucomicrobiales; Akkermansiaceae; Haloferula	62.54	0	3522420	0	0	0	20	3313	578
3300059473_1351	MQ	Bacteria; Planctomycetota; Planctomycetia; Planctomycetales	Bacteria; Planctomycetota; Planctomycetes; Planctomycetales; Planctomycetaceae; F1-80-MAGs062	65.74	0	4003879	0	1	0	25	3563	579
3300059473_1359	MQ	Bacteria; Planctomycetota; Planctomycetia	Bacteria; Planctomycetota; Planctomycetes; Pirellulales; UBA1268; QWPN01	88.51	0	2829180	0	1	0	37	2529	253
3300059473_136	MQ	Bacteria; Proteobacteria; Alphaproteobacteria; Rhodospirillales	Bacteria; Proteobacteria; Alphaproteobacteria; Acetobacterales; Acetobacteraceae; 70-18	70.76	1.12	3624157	0	0	0	32	3886	543
3300059473_1361	MQ	Bacteria; Proteobacteria; Betaproteobacteria	Bacteria; Proteobacteria; Gammaproteobacteria; Burkholderiales; SG8-40	53.56	0	2115203	0	0	0	21	2259	344
3300059473_1367	MQ	Bacteria; Proteobacteria; Betaproteobacteria; Burkholderiales	Bacteria; Proteobacteria; Gammaproteobacteria; Burkholderiales; Burkholderiaceae; Rubrivivax	56.03	0	3397415	0	0	0	28	3522	518
3300059473_1371	MQ	Bacteria	Bacteria; Bdellovibrionota_C; UBA2361; UBA2361; UBA2361	76.33	2.52	2620844	1	0	1	29	2473	289
3300059473_1372	MQ	Bacteria	Bacteria; Patescibacteria; Paceibacteria; UBA9983; UBA11359_A	60.34	1.6	605592	1	1	1	34	692	52
3300059473_1385	MQ	Bacteria; Actinobacteria; Actinomycetia; Micrococcales; Microbacteriaceae; Aurantimicrobium	Bacteria; Actinobacteriota; Actinomycetia; Actinomycetales; Microbacteriaceae; Aurantimicrobium	59.9	1.08	894049	0	0	0	26	1027	125
3300059473_1390	MQ	Bacteria	Bacteria; Bdellovibrionota; Bdellovibrionia_A; UBA1018	72.1	1.84	2317372	1	0	0	26	2295	264
3300059473_1391	MQ	Bacteria; Planctomycetota; Planctomycetia; Planctomycetales	Bacteria; Planctomycetota; Planctomycetes; Planctomycetales; Planctomycetaceae; SXXK01	65.85	0.63	4016617	0	0	0	19	3448	598
3300059473_1393	MQ	Bacteria; Verrucomicrobia	Bacteria; Verrucomicrobiota; Verrucomicrobiae; Opitutales; Opitutaceae; IMCC26134_A	70.98	1.58	3234160	0	1	0	34	2942	400
3300059473_1423	MQ	Bacteria; Proteobacteria; Alphaproteobacteria	Bacteria; Proteobacteria; Alphaproteobacteria; Caulobacterales; Hyphomonadaceae	75.5	2.81	2214699	0	1	0	28	2392	258
3300059473_1427	MQ	Bacteria; Proteobacteria	Bacteria; Proteobacteria; Gammaproteobacteria; Burkholderiales; UBA11063	97.36	0.61	1681024	0	1	1	34	1659	75
3300059473_1431	MQ	Bacteria; Bacteroidota; Chitinophagia; Chitinophagales	Bacteria; Bacteroidota; Bacteroidia; Chitinophagales; Chitinophagaceae; UBA1930	86.12	2.59	2397483	0	0	0	25	2256	271
3300059473_1440	MQ	Bacteria	Bacteria; Myxococcota; UBA727; UBA727; GCA-2721815	70.21	2.29	4432607	1	1	1	32	3903	634
3300059473_1441	MQ	Bacteria; Actinobacteria; Acidimicrobiia; Acidimicrobiales	Bacteria; Actinobacteriota; Acidimicrobiia; Acidimicrobiales; Ilumatobacteraceae; VFMC01	59.54	0.14	1780523	1	0	1	19	1990	289
3300059473_1448	MQ	Bacteria; Bacteroidota; Cytophagia; Cytophagales	Bacteria; Bacteroidota; Bacteroidia; Cytophagales; Catalimonadaceae	57.31	0.31	1769960	0	0	0	19	1699	288
3300059473_145	MQ	Bacteria; Proteobacteria; Betaproteobacteria; Burkholderiales	Bacteria; Proteobacteria; Gammaproteobacteria; Burkholderiales; Burkholderiaceae; SYFN01	59.93	2.02	1518047	1	0	0	22	1682	226
3300059473_1452	MQ	Bacteria; Firmicutes	Bacteria; Firmicutes; Bacilli; Mycoplasmatales; UBA3375	82.93	1.33	913971	0	1	0	23	953	74
3300059473_1458	MQ	Bacteria; Cyanobacteria; unclassified; Synechococcales	Bacteria; Cyanobacteria; Cyanobacteriia; PCC-6307; Cyanobiaceae	77.62	1.09	2221911	0	0	0	25	2200	356
3300059473_1464	MQ	Bacteria; Proteobacteria; Alphaproteobacteria; Caulobacterales; Caulobacteraceae; Phenylobacterium	Bacteria; Proteobacteria; Alphaproteobacteria; Caulobacterales; Caulobacteraceae; Phenylobacterium	68.43	0.81	2523211	0	0	0	25	2820	336
3300059473_1467	MQ	Bacteria; Bacteroidota; Chitinophagia; Chitinophagales	Bacteria; Bacteroidota; Bacteroidia; Chitinophagales; Chitinophagaceae; SXYR01	72.7	1.72	2329130	1	0	0	12	2147	271
3300059473_1478	MQ	Bacteria; Bacteroidota	Bacteria; Bacteroidota; Bacteroidia; Flavobacteriales; GCA-002722245	51.02	1.72	2142259	0	0	0	19	2101	278
3300059473_1480	MQ	Bacteria; Bacteroidota	Bacteria; Bacteroidota; Bacteroidia; AKYH767	66.89	1.19	1667508	1	1	1	21	1634	242
3300059473_1481	MQ	Bacteria; Actinobacteria; Acidimicrobiia; Acidimicrobiales	Bacteria; Actinobacteriota; Acidimicrobiia; Acidimicrobiales; Ilumatobacteraceae; UBA2093	70.57	2.14	1425731	0	1	0	24	1543	156
3300059473_1490	MQ	Bacteria; Bacteroidota	Bacteria; Bacteroidota; Bacteroidia; NS11-12g; UKL13-3; B1	68.94	2.33	2761420	0	0	0	18	2594	375
3300059473_1491	MQ	Bacteria; Verrucomicrobia; Verrucomicrobiae; Verrucomicrobiales; Verrucomicrobiaceae; Haloferula	Bacteria; Verrucomicrobiota; Verrucomicrobiae; Verrucomicrobiales; Akkermansiaceae; UBA1315	89.63	0	3053358	0	0	0	36	3003	282
3300059473_1493	MQ	Bacteria	Bacteria; Patescibacteria; Paceibacteria; UBA9983; UBA11359; PALSA-1337	74.27	0	589238	1	2	1	37	706	24
3300059473_15	MQ	Bacteria	Bacteria; Bdellovibrionota; UBA2394; UBA2428; UBA2428	50.7	1.68	1632025	0	0	0	20	1855	279
3300059473_1505	MQ	Bacteria; Bacteroidota; Flavobacteriia; Flavobacteriales; Flavobacteriaceae; Flavobacterium; Flavobacterium terrigena	Bacteria; Bacteroidota; Bacteroidia; Flavobacteriales; Flavobacteriaceae; Flavobacterium	55.17	1.72	2403219	0	0	0	21	2343	220
3300059473_1507	MQ	Bacteria; Proteobacteria; Betaproteobacteria; Burkholderiales	Bacteria; Proteobacteria; Gammaproteobacteria; Burkholderiales; Burkholderiaceae	65.52	0	2945829	1	0	1	30	2986	348
3300059473_1508	MQ	Bacteria; Proteobacteria; Betaproteobacteria; Burkholderiales	Bacteria; Proteobacteria; Gammaproteobacteria; Burkholderiales; Burkholderiaceae; SYIM01	78.1	1.47	3172025	1	0	1	28	3053	374
3300059473_1512	MQ	Bacteria	Bacteria; Bdellovibrionota_C; UBA2361; UBA2361; UBA2361	60.66	0.42	2745795	1	0	0	12	2705	433
3300059473_1516	MQ	Bacteria; Planctomycetota; Planctomycetia	Bacteria; Planctomycetota; Planctomycetes; Pirellulales; UBA1268	71.74	1.15	2075795	0	0	0	22	1929	281
3300059473_1518	MQ	Bacteria; Bacteroidota	Bacteria; Bacteroidota; Bacteroidia; Flavobacteriales; Crocinitomicaceae; M0103	64.14	0	2451383	1	0	0	14	2254	229
3300059473_1521	MQ	Bacteria; Bacteroidota; Chitinophagia; Chitinophagales	Bacteria; Bacteroidota; Bacteroidia; Chitinophagales; Chitinophagaceae; SXYR01	58.5	0.99	1414835	0	0	0	7	1400	210
3300059473_1525	HQ	Bacteria; Proteobacteria; Alphaproteobacteria; Caulobacterales; Caulobacteraceae; Caulobacter	Bacteria; Proteobacteria; Alphaproteobacteria; Caulobacterales; Caulobacteraceae; Caulobacter	99.54	1.24	4327273	1	2	1	44	4301	29
3300059473_1530	MQ	Bacteria; Proteobacteria	Bacteria; Bdellovibrionota; Oligoflexia; Oligoflexales; Bin106	61.91	0.84	2186909	1	0	0	26	2140	269
3300059473_1534	MQ	Bacteria; Bacteroidota; Flavobacteriia	Bacteria; Bacteroidota; Bacteroidia; Flavobacteriales; Crocinitomicaceae; M0103	92.43	0.91	2164575	0	0	0	32	2113	171
3300059473_1539	MQ	Bacteria; Proteobacteria; Gammaproteobacteria	Bacteria; Proteobacteria; Gammaproteobacteria; Coxiellales; Coxiellaceae	66.3	1.16	1202173	0	1	0	25	1233	130
3300059473_154	MQ	Bacteria; Proteobacteria; Alphaproteobacteria; Sphingomonadales; Sphingomonadaceae; Novosphingobium	Bacteria; Proteobacteria; Alphaproteobacteria; Sphingomonadales; Sphingomonadaceae; Novosphingobium	76.07	2.81	3471735	1	0	1	36	3748	435
3300059473_155	MQ	Bacteria; Bacteroidota	Bacteria; Bacteroidota; Bacteroidia; UBA7662; UBA7662; SYHX01	55.34	0.48	1159965	0	0	0	21	1115	180
3300059473_1553	MQ	Bacteria; Bacteroidota; Cytophagia; Cytophagales; Cytophagaceae; Aquirufa	Bacteria; Bacteroidota; Bacteroidia; Cytophagales; Spirosomaceae; UBA6715	86.89	0.61	2653052	0	0	0	26	2469	216
3300059473_1554	MQ	Bacteria	Bacteria; Planctomycetota; UBA11346; UBA11346; UBA11346	84.5	0	2756069	0	0	0	32	2602	290
3300059473_1563	MQ	Bacteria; Synergistetes; Synergistia; Synergistales; Synergistaceae; Aminobacterium; Aminobacterium colombiense	Bacteria; Synergistota; Synergistia; Synergistales; Aminobacteriaceae; Aminobacterium; Aminobacterium sp002432275	91.53	0.15	2105037	1	1	0	42	2214	134
3300059473_1566	MQ	Bacteria	Bacteria; Bdellovibrionota_C; UBA2361; UBA2361; UBA2361	86.69	1.68	3634078	1	1	0	43	3376	227
3300059473_157	MQ	Bacteria; Proteobacteria; Alphaproteobacteria	Bacteria; Proteobacteria; Alphaproteobacteria; Ferrovibrionales; Ferrovibrionaceae	57.35	0.75	2105067	1	0	1	20	2406	322
3300059473_1570	MQ	Bacteria	Bacteria; Myxococcota; UBA727; UBA727; GCA-2721815	76.1	0.97	4924410	0	0	0	35	4268	648
3300059473_1574	MQ	Bacteria; Candidatus Melainabacteria; unclassified; Vampirovibrionales; unclassified; Vampirovibrio; uncultured Vampirovibrio sp.	Bacteria; Cyanobacteria; Vampirovibrionia; Vampirovibrionales; Vampirovibrionaceae	80.09	0.85	1946427	1	0	1	34	2133	194
3300059473_1575	MQ	Bacteria; Proteobacteria	Bacteria; Bdellovibrionota; Oligoflexia; Silvanigrellales; Silvanigrellaceae	79.01	0.89	2710087	1	0	0	37	2565	258
3300059473_158	MQ	Bacteria; Cyanobacteria; unclassified; Synechococcales	Bacteria; Cyanobacteria; Cyanobacteriia; PCC-6307; Cyanobiaceae	86.12	1.45	2317896	1	1	1	33	2658	243
3300059473_1581	MQ	Bacteria	Bacteria; Bdellovibrionota_C; UBA2361; UBA2361; UBA2361	85.17	3.2	2769954	0	1	0	36	2674	328
3300059473_1584	MQ	Bacteria	Bacteria; Bdellovibrionota_C; UBA2361; UBA2361; UBA2361	81.62	1.26	2872135	0	0	0	39	2861	297
3300059473_1588	MQ	Bacteria; Planctomycetota; Planctomycetia	Bacteria; Planctomycetota; Planctomycetes; Pirellulales; UBA1268	76.87	0.07	2770325	0	0	0	38	2525	265
3300059473_1595	MQ	Bacteria; Proteobacteria	Bacteria; Proteobacteria; Gammaproteobacteria; Burkholderiales; UBA11063	86.63	0.91	1537837	0	0	0	27	1491	130
3300059473_1596	MQ	Bacteria	Bacteria; Verrucomicrobiota; Kiritimatiellae; RFP12	77.66	2.72	4791548	0	0	0	31	4079	548
3300059473_1601	MQ	Bacteria; Proteobacteria; Oligoflexia; Bdellovibrionales; Bdellovibrionaceae; Pseudobdellovibrio; Pseudobdellovibrio exovorus	Bacteria; Bdellovibrionota; Bdellovibrionia; Bdellovibrionales; Bdellovibrionaceae; Pseudobdellovibrio	81.21	2.25	2217706	1	0	1	21	2501	286
3300059473_1604	MQ	Bacteria; Proteobacteria; Alphaproteobacteria; Rhodobacterales	Bacteria; Proteobacteria; Alphaproteobacteria; Rhodobacterales; Rhodobacteraceae; Rubellimicrobium	84.68	1.87	3793087	0	0	0	31	3977	372
3300059473_1609	MQ	Bacteria; Proteobacteria; Alphaproteobacteria; Rhodospirillales	Bacteria; Proteobacteria; Alphaproteobacteria; Rhodospirillales; WMHbin7	88.92	2.35	3303727	0	0	0	37	3538	314
3300059473_1611	MQ	Bacteria	Bacteria; Chloroflexota; Anaerolineae; SBR1031; A4b; OLB13	77.63	1.82	5798369	1	0	0	38	5496	673
3300059473_1612	MQ	Bacteria; Cyanobacteria; unclassified; Synechococcales	Bacteria; Cyanobacteria; Cyanobacteriia; PCC-6307; Cyanobiaceae	89.4	0.54	2346232	0	0	0	34	2501	120
3300059473_1613	MQ	Bacteria; Cyanobacteria; unclassified; Synechococcales; Synechococcaceae; Synechococcus; Synechococcus sp. MW101C3	Bacteria; Cyanobacteria; Cyanobacteriia; PCC-6307; Cyanobiaceae; WH-5701	88.22	0.68	2741351	0	0	0	31	2941	230
3300059473_1614	MQ	Bacteria; Actinobacteria; Actinomycetia; Micrococcales	Bacteria; Actinobacteriota; Actinomycetia; Actinomycetales; Microbacteriaceae	80.34	0.88	1308484	1	0	1	41	1385	98
3300059473_1618	MQ	Bacteria	Bacteria; Chloroflexota; Anaerolineae; SBR1031; A4b; GCA-2702065	81.62	0	4677154	0	0	0	43	4258	308
3300059473_1619	MQ	Bacteria; Proteobacteria; Gammaproteobacteria; Methylococcales	Bacteria; Proteobacteria; Gammaproteobacteria; Methylococcales; Methylomonadaceae; KS41	96.42	0.59	3002907	1	0	0	28	2934	166
3300059473_1625	MQ	Bacteria; Proteobacteria; Gammaproteobacteria; Xanthomonadales; Xanthomonadaceae; Pseudoxanthomonas	Bacteria; Proteobacteria; Gammaproteobacteria; Xanthomonadales; Xanthomonadaceae; Pseudoxanthomonas_A	63.28	0.86	4132795	0	0	0	35	4229	261
3300059473_1626	MQ	Bacteria; Gemmatimonadetes; Gemmatimonadetes; Gemmatimonadales; Gemmatimonadaceae; Gemmatimonas	Bacteria; Gemmatimonadota; Gemmatimonadetes; Gemmatimonadales; Gemmatimonadaceae	65.52	0.86	3134455	0	0	0	41	2938	360
3300059473_1630	MQ	Bacteria; Verrucomicrobia; Verrucomicrobiae; Verrucomicrobiales; Verrucomicrobiaceae; Haloferula	Bacteria; Verrucomicrobiota; Verrucomicrobiae; Verrucomicrobiales; Akkermansiaceae; UBA1315	92.71	0.68	2255308	1	0	1	36	2227	178
3300059473_1639	MQ	Bacteria; Proteobacteria; Alphaproteobacteria	Bacteria; Proteobacteria; Alphaproteobacteria; Holosporales	84.59	0	776302	2	0	0	39	804	42
3300059473_1641	MQ	Bacteria	Bacteria; Bdellovibrionota_C; UBA2361; UBA2361; UBA2361	77.42	2.52	2265363	1	1	0	32	2327	196
3300059473_1643	MQ	Bacteria	Bacteria; Bacteroidota; Kapabacteria; Kapabacteriales; UBA4661; PH2015	95.36	1.64	5564705	1	1	0	44	4920	293
3300059473_1651	MQ	Bacteria; Proteobacteria; Betaproteobacteria	Bacteria; Proteobacteria; Gammaproteobacteria; Burkholderiales; Burkholderiaceae; Rubrivivax	77.68	1.21	5058205	1	1	1	36	4836	463
3300059473_1659	MQ	Bacteria; Proteobacteria; Betaproteobacteria; Burkholderiales	Bacteria; Proteobacteria; Gammaproteobacteria; Burkholderiales; Burkholderiaceae	81.86	1.34	3436529	0	1	0	35	3511	426
3300059473_1661	MQ	Bacteria; Proteobacteria; Alphaproteobacteria	Bacteria; Proteobacteria; Alphaproteobacteria; Micavibrionales; Micavibrionaceae; Micavibrio_B	88.91	1.67	1527364	0	1	0	28	1657	106
3300059473_1667	MQ	Bacteria; Proteobacteria; Gammaproteobacteria; Methylococcales	Bacteria; Proteobacteria; Gammaproteobacteria; Methylococcales; Methylomonadaceae; UBA10906	92.53	0.9	2485446	0	0	0	32	2587	155
3300059473_1668	MQ	Bacteria; Proteobacteria; Alphaproteobacteria; Rhodobacterales	Bacteria; Proteobacteria; Alphaproteobacteria; Rhodobacterales; Rhodobacteraceae; Cypionkella	84.81	1.82	2861965	0	0	0	35	3148	305
3300059473_1669	MQ	Bacteria	Bacteria; Bdellovibrionota_C; UBA2361; UBA2361; UBA2361	81.65	0	2839259	1	0	0	37	2805	182
3300059473_167	MQ	Bacteria; Bacteroidota; Flavobacteriia; Flavobacteriales	Bacteria; Bacteroidota; Bacteroidia; Flavobacteriales; Crocinitomicaceae; M0103	61.49	0	1247529	0	0	0	5	1276	195
3300059473_1671	HQ	Bacteria; Bacteroidota	Bacteria; Bacteroidota; Bacteroidia; AKYH767-A	95.48	1.71	2929065	1	1	1	30	2617	203
3300059473_1678	MQ	Bacteria; Chlamydiae; Chlamydiia	Bacteria; Verrucomicrobiota_A; Chlamydiia; Parachlamydiales	88.63	0	1827659	0	0	0	28	1789	194
3300059473_1679	MQ	Bacteria; Actinobacteria; Acidimicrobiia; Acidimicrobiales	Bacteria; Actinobacteriota; Acidimicrobiia; Acidimicrobiales; Ilumatobacteraceae; Casp-actino8	65.81	1.71	1620775	1	1	0	31	1778	181
3300059473_1685	MQ	Bacteria; Bacteroidota; Saprospiria; Saprospirales	Bacteria; Bacteroidota; Bacteroidia; Chitinophagales; Saprospiraceae	63.5	1.01	2257880	0	0	0	19	1960	293
3300059473_1694	MQ	Bacteria; Actinobacteria	Bacteria; Actinobacteriota; Thermoleophilia; Gaiellales; F1-60-MAGs149; F1-60-MAGs149	72.77	0.09	1427615	0	0	0	24	1589	207
3300059473_1696	MQ	Bacteria; Bacteroidota; Flavobacteriia; Flavobacteriales; Weeksellaceae; Chryseobacterium; Chryseobacterium sp. MYb7	Bacteria; Bacteroidota; Bacteroidia; Flavobacteriales; Weeksellaceae; Chryseobacterium; Chryseobacterium sp002979455	64.45	0	3454041	1	0	0	50	3393	235
3300059473_1698	MQ	Bacteria; Actinobacteria; Actinomycetia; Micrococcales; Microbacteriaceae; Microbacterium; Microbacterium laevaniformans	Bacteria; Actinobacteriota; Actinomycetia; Actinomycetales; Microbacteriaceae; Microbacterium; Microbacterium sp000411455	99.43	2.02	3000986	0	0	0	45	2997	94
3300059473_1699	MQ	Bacteria; Proteobacteria; Gammaproteobacteria	Bacteria; Proteobacteria; Gammaproteobacteria; UBA7366; UBA7366	86.77	0.15	1488483	0	0	0	27	1593	108
3300059473_1700	MQ	Bacteria	Bacteria; Proteobacteria; Alphaproteobacteria; Rickettsiales; UBA4311	87.25	0.95	1126194	1	1	2	28	1219	79
3300059473_1703	MQ	Bacteria; Proteobacteria; Alphaproteobacteria	Bacteria; Proteobacteria; Alphaproteobacteria; Rhodospirillales; Rhodospirillaceae; SCTM01	97.51	1.49	3597207	0	1	0	36	3491	157
3300059473_171	MQ	Bacteria; Proteobacteria; Gammaproteobacteria	Bacteria; Proteobacteria; Gammaproteobacteria; Diplorickettsiales; Diplorickettsiaceae	85.04	0.78	1491384	1	0	1	23	1479	159
3300059473_1711	MQ	Bacteria	Bacteria; Patescibacteria; Paceibacteria; SW-4-49-11; SW-4-49-11	86.21	0	751247	1	1	0	38	822	29
3300059473_1724	HQ	Bacteria; Proteobacteria; Alphaproteobacteria	Bacteria; Proteobacteria; Alphaproteobacteria; Rickettsiales; UBA3002; QFOX01	98.9	1.1	2034582	1	2	2	38	2157	25
3300059473_1725	MQ	Bacteria; Verrucomicrobia; Verrucomicrobiae; Verrucomicrobiales; Verrucomicrobiaceae; Haloferula	Bacteria; Verrucomicrobiota; Verrucomicrobiae; Verrucomicrobiales; Akkermansiaceae; UBA1315	89.61	1.02	2575607	0	0	0	27	2407	173
3300059473_1726	MQ	Bacteria; Actinobacteria; Actinomycetia; Candidatus Nanopelagicales	Bacteria; Actinobacteriota; Actinomycetia; Nanopelagicales; Nanopelagicaceae; MAG-120802	59.69	0	719186	0	0	0	24	798	52
3300059473_1729	HQ	Bacteria	Bacteria; Bdellovibrionota_C; UBA2361; UBA2361; UBA2361	93.22	2.1	2845457	1	1	1	34	2736	69
3300059473_1731	MQ	Bacteria; Proteobacteria; Deltaproteobacteria; Syntrophales	Bacteria; Desulfobacterota; Syntrophia; Syntrophales; UBA8958; UBA8958	95.81	0.65	2563245	0	1	0	45	2703	84
3300059473_1732	MQ	Bacteria	Bacteria; Bdellovibrionota; UBA2394; UBA2428; UBA2428	88.73	2.34	2046079	0	0	0	34	1970	35
3300059473_1736	MQ	Bacteria; Bacteroidota	Bacteria; Bacteroidota; Bacteroidia; Flavobacteriales; Crocinitomicaceae; UBA952	86.52	0.72	2204680	0	0	0	21	2079	167
3300059473_1738	MQ	Bacteria; Proteobacteria; Gammaproteobacteria	Bacteria; Proteobacteria; Gammaproteobacteria; Pseudomonadales; UBA7239; UBA7239	59.4	0	1975525	0	0	0	18	1996	174
3300059473_1742	MQ	Bacteria; Proteobacteria; Alphaproteobacteria; Caulobacterales; Caulobacteraceae; Caulobacter; Caulobacter mirabilis	Bacteria; Proteobacteria; Alphaproteobacteria; Caulobacterales; Caulobacteraceae; Caulobacter	95.73	1.08	3955329	1	1	0	38	4019	124
3300059473_1745	MQ	Bacteria	Bacteria; Bacteroidota; Bacteroidia; Flavobacteriales; Crocinitomicaceae; Fluviicola	77.85	2.43	1939098	0	0	0	17	1886	205
3300059473_1746	MQ	Bacteria; Proteobacteria; Betaproteobacteria; Nitrosomonadales; Methylophilaceae; Candidatus Methylopumilus; Candidatus Methylopumilus turicensis	Bacteria; Proteobacteria; Gammaproteobacteria; Burkholderiales; Methylophilaceae; Methylopumilus_A	75.86	0	1405679	0	0	0	30	1521	102
3300059473_1747	MQ	Bacteria; Bacteroidota	Bacteria; Bacteroidota; Bacteroidia; Flavobacteriales; PHOS-HE28; PHOS-HE28	81.16	0	2710766	0	0	0	30	2592	232
3300059473_1748	MQ	Bacteria; Proteobacteria; Deltaproteobacteria	Bacteria; Myxococcota; Polyangia; Polyangiales; Ga0077539	57.51	5.26	7073596	1	0	0	46	6546	833
3300059473_1749	HQ	Bacteria	Bacteria; Verrucomicrobiota; Kiritimatiellae; UBA8416; YA12-FULL-48-11	96.62	4.25	4680743	1	1	2	47	4090	213
3300059473_1750	MQ	Bacteria; Proteobacteria; Oligoflexia	Bacteria; Bdellovibrionota; Bacteriovoracia; Bacteriovoracales; Bacteriovoracaceae; UBA4096	89.66	0.89	3043198	1	0	1	31	3065	77
3300059473_1752	MQ	Bacteria	Bacteria; Verrucomicrobiota_A; Chlamydiia; FEN-1388	90.71	0.68	1764506	0	0	0	36	1771	55
3300059473_1753	MQ	Bacteria; Proteobacteria	Bacteria; Bdellovibrionota; Bacteriovoracia; Bacteriovoracales; Bacteriovoracaceae	85.86	1.34	2658657	2	0	2	27	2835	208
3300059473_1754	MQ	Bacteria	Bacteria; Planctomycetota; Phycisphaerae; Phycisphaerales; SM1A02; UBA2402	79.42	2.38	3318271	0	1	1	41	3019	376
3300059473_1755	MQ	Bacteria; Actinobacteria; Actinomycetia	Bacteria; Actinobacteriota; Actinomycetia; Nanopelagicales; Nanopelagicaceae; Planktophila	75	0	942208	1	0	0	23	1009	73
3300059473_1757	HQ	Bacteria; Proteobacteria; Alphaproteobacteria; Rickettsiales; Rickettsiaceae; Rickettsia	Bacteria; Proteobacteria; Alphaproteobacteria; Rickettsiales; Rickettsiaceae	94.38	1.58	1172742	1	1	1	32	1236	101
3300059473_1760	MQ	Bacteria; Chlamydiae; Chlamydiia; Parachlamydiales	Bacteria; Verrucomicrobiota_A; Chlamydiia; Parachlamydiales; SM23-39; 2-02-FULL-45-22_A	93.24	0.68	1593194	0	0	0	34	1573	88
3300059473_1763	MQ	Bacteria; Proteobacteria; Betaproteobacteria; Burkholderiales	Bacteria; Proteobacteria; Gammaproteobacteria; Burkholderiales; Burkholderiaceae; Janthinobacterium	61.54	1.72	4205790	1	0	0	46	4133	241
3300059473_1766	MQ	Bacteria	Bacteria; Verrucomicrobiota; Kiritimatiellae; UBA8416	89.86	3.92	6555243	0	1	0	38	5397	735
3300059473_1773	MQ	Bacteria; Proteobacteria; Gammaproteobacteria; Legionellales; Legionellaceae; Legionella	Bacteria; Proteobacteria; Gammaproteobacteria; Legionellales; Legionellaceae; Legionella	100	2.86	3439517	0	0	0	43	3302	95
3300059473_1774	MQ	Bacteria; Proteobacteria; Alphaproteobacteria; Sphingomonadales; Sphingomonadaceae; Novosphingobium	Bacteria; Proteobacteria; Alphaproteobacteria; Sphingomonadales; Sphingomonadaceae; Novosphingobium	95.98	2	2703519	0	0	0	37	2758	109
3300059473_1775	MQ	Bacteria; Planctomycetota; Planctomycetia	Bacteria; Planctomycetota; Planctomycetes; Pirellulales; UBA1268	96.55	0	3250636	0	2	1	45	2705	38
3300059473_1776	MQ	Bacteria; Proteobacteria; Alphaproteobacteria; Sphingomonadales	Bacteria; Proteobacteria; Alphaproteobacteria; Sphingomonadales; Sphingomonadaceae; Porphyrobacter	98.33	1.33	3329438	0	0	0	43	3272	35
3300059473_1779	MQ	Bacteria; Bacteroidota	Bacteria; Bacteroidota; Bacteroidia; AKYH767; UBA4408	88.12	0.48	3647815	0	1	0	26	3139	280
3300059473_178	MQ		Bacteria; Patescibacteria; Gracilibacteria; BD1-5; UBA2023	65.62	0	823790	1	0	1	24	911	106
3300059473_1781	MQ	Bacteria; Proteobacteria; Oligoflexia; Bacteriovoracales; Bacteriovoracaceae; Bacteriovorax; Bacteriovorax stolpii	Bacteria; Bdellovibrionota; Bacteriovoracia; Bacteriovoracales; Bacteriovoracaceae; Bacteriovorax	76.32	1.79	3087342	1	0	0	27	3231	221
3300059473_1782	MQ	Bacteria; Proteobacteria; Betaproteobacteria; Burkholderiales	Bacteria; Proteobacteria; Gammaproteobacteria; Burkholderiales; Burkholderiaceae	86.67	0.4	2092632	0	0	0	30	1999	137
3300059473_1784	MQ	Bacteria	Bacteria; Bdellovibrionota_C; UBA2361; UBA2361; UBA2361	87.76	0.84	2821907	0	1	0	46	2649	175
3300059473_1786	MQ	Bacteria; Proteobacteria; Alphaproteobacteria; Hyphomicrobiales	Bacteria; Proteobacteria; Alphaproteobacteria; Rhizobiales; Beijerinckiaceae	94.18	1.46	3740360	0	0	0	38	3685	287
3300059473_1787	MQ	Bacteria; Cyanobacteria; unclassified; Synechococcales	Bacteria; Cyanobacteria; Cyanobacteriia; PCC-6307; Cyanobiaceae	92.93	0.82	2557418	0	1	0	38	2772	175
3300059473_1800	MQ	Bacteria; Bacteroidota	Bacteria; Bacteroidota; Bacteroidia; Flavobacteriales; Crocinitomicaceae; M0103	90.18	1.08	2903840	0	0	0	25	2664	248
3300059473_1801	MQ	Bacteria; Planctomycetota; Planctomycetia	Bacteria; Planctomycetota; Planctomycetes; Pirellulales; UBA1268	83.31	1.53	2978482	1	1	0	34	2708	297
3300059473_1804	MQ	Bacteria; Proteobacteria	Bacteria; Bdellovibrionota; Bdellovibrionia; Bdellovibrionales; UBA1609; RBG-16-40-8	76.56	0.89	2258000	0	0	0	28	2229	175
3300059473_1805	MQ	Bacteria	Bacteria; Bdellovibrionota_C; UBA2361; UBA2361; UBA2361	68.36	1.26	2546242	0	0	0	26	2418	256
3300059473_1806	MQ	Bacteria	Bacteria; Bdellovibrionota_C; UBA2361; UBA2361; UBA2361	63.28	0.05	3485624	0	0	0	28	3379	411
3300059473_1808	MQ	Bacteria; Proteobacteria; Alphaproteobacteria	Bacteria; Proteobacteria; Alphaproteobacteria; 43-37; 43-37; 43-37	77.97	1.3	1335161	0	2	0	41	1387	66
3300059473_1809	MQ	Bacteria	Bacteria; Dependentiae; Babeliae; Babeliales; GCA-2721975; GCA-2721975	50.81	1.22	977956	1	2	1	34	976	57
3300059473_1812	MQ	Bacteria; Proteobacteria; Oligoflexia	Bacteria; Bdellovibrionota; Bacteriovoracia; Bacteriovoracales; Bacteriovoracaceae	86.31	0	2534024	0	0	0	31	2593	131
3300059473_1820	MQ	Bacteria; Proteobacteria; Alphaproteobacteria	Bacteria; Proteobacteria; Alphaproteobacteria; Rickettsiales; UBA6177	96.14	0.95	1185510	0	1	1	32	1195	77
3300059473_1825	MQ	Bacteria	Bacteria; Bdellovibrionota; Bdellovibrionia_A; UBA1018	91.02	2.73	2969521	1	0	1	43	2855	114
3300059473_1827	MQ	Bacteria	Bacteria; Bdellovibrionota_C; UBA2361; UBA2361; UBA2361	71.97	1.68	2870102	1	1	1	37	2665	159
3300059473_1829	MQ	Bacteria	Bacteria; Bdellovibrionota_C; UBA2361; UBA2361; UBA2361	83.33	1.75	3132969	0	0	0	37	2982	221
3300059473_1837	MQ	Bacteria; Proteobacteria	Bacteria; Bdellovibrionota; Bacteriovoracia; Bacteriovoracales; Bacteriovoracaceae; UBA4096	88.1	3.57	3824672	0	0	0	31	4182	256
3300059473_1838	HQ	Bacteria	Bacteria; Verrucomicrobiota; Kiritimatiellae; UBA8416	93.31	0	3182779	1	1	1	47	3091	188
3300059473_1841	MQ	Bacteria; Proteobacteria; Alphaproteobacteria	Bacteria; Proteobacteria; Alphaproteobacteria; Micavibrionales; Micavibrionaceae; UBA7657	74.52	0.47	1689369	0	0	0	29	1804	108
3300059473_1847	MQ	Bacteria	Bacteria; Verrucomicrobiota; Verrucomicrobiae; Verrucomicrobiales; Akkermansiaceae; UBA1315	88.96	5.12	8324496	1	0	0	47	6890	727
3300059473_1850	MQ	Bacteria; Proteobacteria	Bacteria; Bdellovibrionota; Oligoflexia; Oligoflexales	76.12	0	3490958	1	0	1	38	3380	328
3300059473_1852	HQ	Bacteria	Bacteria; Verrucomicrobiota; Kiritimatiellae; RFP12; UBA1067	91.54	2.18	6232309	1	1	1	40	4801	353
3300059473_1854	MQ	Bacteria	Bacteria; Planctomycetota; Phycisphaerae; Phycisphaerales; SM1A02; UBA2402	80.82	2.66	3623170	0	1	0	38	2820	173
3300059473_1857	HQ	Bacteria; Actinobacteria; Actinomycetia; Micrococcales; Microbacteriaceae; Leifsonia; Leifsonia sp. AK011	Bacteria; Actinobacteriota; Actinomycetia; Actinomycetales; Microbacteriaceae; Rhodoglobus	94.43	1.33	3027784	1	1	1	48	3122	140
3300059473_1858	MQ	Bacteria; Proteobacteria; Betaproteobacteria; Burkholderiales	Bacteria; Proteobacteria; Gammaproteobacteria; Burkholderiales; Burkholderiaceae; JOSHI-001	90.06	1.55	5291499	0	0	0	37	4993	339
3300059473_1859	MQ	Bacteria; Proteobacteria; Oligoflexia	Bacteria; Bdellovibrionota; Bdellovibrionia; Bdellovibrionales; Bdellovibrionaceae	90.62	1.18	3223729	0	1	0	34	3424	226
3300059473_1866	MQ	Bacteria; Verrucomicrobia; Verrucomicrobiae; Verrucomicrobiales; Verrucomicrobiaceae; Prosthecobacter	Bacteria; Verrucomicrobiota; Verrucomicrobiae; Verrucomicrobiales; Verrucomicrobiaceae; Prosthecobacter	85.24	1.47	5318128	0	0	0	55	4497	346
3300059473_1872	MQ	Bacteria; Bacteroidota; Flavobacteriia; Flavobacteriales; Flavobacteriaceae; Flavobacterium	Bacteria; Bacteroidota; Bacteroidia; Flavobacteriales; Flavobacteriaceae; Flavobacterium; Flavobacterium sp000439025	91.43	0	1895425	0	0	0	24	1797	64
3300059473_1882	MQ	Bacteria	Bacteria; Chloroflexota; Anaerolineae; SBR1031; A4b; OLB15	92.73	0	4258611	0	0	0	45	3823	54
3300059473_1883	MQ	Bacteria	Bacteria; Patescibacteria; Paceibacteria; SW-4-49-11; SW-4-49-11	87.93	0	880927	1	1	0	38	932	24
3300059473_1886	MQ	Bacteria; Verrucomicrobia; Verrucomicrobiae; Verrucomicrobiales	Bacteria; Verrucomicrobiota; Verrucomicrobiae; Verrucomicrobiales; Akkermansiaceae	93.53	0.68	3205395	0	0	0	34	3074	206
3300059473_1889	MQ	Bacteria; Proteobacteria; Alphaproteobacteria; Sphingomonadales; Erythrobacteraceae; Erythrobacter	Bacteria; Proteobacteria; Alphaproteobacteria; Sphingomonadales; Sphingomonadaceae; Porphyrobacter	97.64	0.2	2592261	0	1	0	44	2614	87
3300059473_1893	MQ	Bacteria	Bacteria; Bdellovibrionota_C; UBA2361; UBA2361; UBA2361	87.54	1.68	2924811	1	0	1	38	2771	198
3300059473_1895	MQ	Bacteria	Bacteria; Verrucomicrobiota; Kiritimatiellae; UBA8416	90.09	0	2835287	0	1	0	42	2663	131
3300059473_1897	MQ	Bacteria; Proteobacteria; Alphaproteobacteria	Bacteria; Proteobacteria; Alphaproteobacteria; Sphingomonadales; SMXS01	94.78	1.38	3378363	0	0	0	39	3635	194
3300059473_1899	MQ	Bacteria; Proteobacteria; Betaproteobacteria; Burkholderiales; unclassified; Aquabacterium; Aquabacterium commune	Bacteria; Proteobacteria; Gammaproteobacteria; Burkholderiales; Burkholderiaceae; Aquabacterium	99.38	0.23	3311082	0	0	0	47	3243	147
3300059473_1904	MQ	Bacteria; Proteobacteria; Betaproteobacteria; Nitrosomonadales	Bacteria; Proteobacteria; Gammaproteobacteria; Burkholderiales; Rhodocyclaceae; UBA2250	94.37	1.31	2684188	1	0	1	43	2762	31
3300059473_1905	HQ	Bacteria; Proteobacteria	Bacteria; Proteobacteria; Alphaproteobacteria; Rickettsiales; UBA1997; UBA2645	97.63	3.32	1552044	1	2	2	35	1525	15
3300059473_1908	MQ	Bacteria; Proteobacteria; Alphaproteobacteria; Hyphomonadales; Hyphomonadaceae; Candidatus Viadribacter; Candidatus Viadribacter manganicus	Bacteria; Proteobacteria; Alphaproteobacteria; Caulobacterales; Hyphomonadaceae; SWB02	93.21	1.32	3187330	0	1	0	40	3518	200
3300059473_1909	HQ	Bacteria; Acidobacteria; Acidobacteriia; Bryobacterales; Bryobacteraceae; Bryobacter; Bryobacter aggregatus	Bacteria; Acidobacteriota; Acidobacteriae; Bryobacterales; Bryobacteraceae; Bryobacter	97.83	0.87	4841581	1	1	1	50	4305	45
3300059473_1911	MQ		Bacteria; Dependentiae; Babeliae; Babeliales; GCA-2401785	80.71	0.1	998553	1	0	2	38	927	46
3300059473_1912	MQ	Bacteria; Bacteroidota; Bacteroidia	Bacteria; Bacteroidota; Bacteroidia; Bacteroidales; Prolixibacteraceae	98.39	2.15	4785223	0	1	0	46	3935	120
3300059473_1913	MQ	Bacteria; Proteobacteria; Alphaproteobacteria; Rhodospirillales	Bacteria; Proteobacteria; Alphaproteobacteria; Acetobacterales	89.26	1.6	3866772	0	1	0	41	4006	179
3300059473_1916	MQ	Bacteria; Proteobacteria; Oligoflexia; Bdellovibrionales; Bdellovibrionaceae; Bdellovibrio; Bdellovibrio bacteriovorus	Bacteria; Bdellovibrionota; Bdellovibrionia; Bdellovibrionales; Bdellovibrionaceae	79.52	0	2240954	1	1	1	24	2306	94
3300059473_1920	MQ	Bacteria; Proteobacteria; Alphaproteobacteria	Bacteria; Proteobacteria; Alphaproteobacteria; Caedimonadales; UBA1908	91.3	1.08	1807460	0	0	0	38	1773	22
3300059473_1922	MQ	Bacteria; Proteobacteria; Alphaproteobacteria; Caulobacterales; Caulobacteraceae; Brevundimonas	Bacteria; Proteobacteria; Alphaproteobacteria; Caulobacterales; Caulobacteraceae; Brevundimonas	98.28	1.39	3659830	1	0	1	44	3815	44
3300059473_1923	MQ	Bacteria; Bacteroidota; Flavobacteriia; Flavobacteriales; Flavobacteriaceae; Flavobacterium	Bacteria; Bacteroidota; Bacteroidia; Flavobacteriales; Flavobacteriaceae; Flavobacterium	77.07	0	4811075	1	0	0	47	4239	88
3300059473_1924	MQ	Bacteria; Proteobacteria; Gammaproteobacteria	Bacteria; Proteobacteria; Gammaproteobacteria; Francisellales	86.59	2.11	1526210	0	0	0	37	1540	63
3300059473_1927	MQ	Bacteria; Actinobacteria	Bacteria; Actinobacteriota; Acidimicrobiia; Acidimicrobiales; MedAcidi-G1	95.73	3.42	4508173	0	0	0	46	4327	116
3300059473_1930	MQ	Bacteria; Proteobacteria; Alphaproteobacteria; Rhodobacterales	Bacteria; Proteobacteria; Alphaproteobacteria; Rhodobacterales; Rhodobacteraceae; Rubellimicrobium	96.82	1.36	3621916	0	0	0	44	3686	138
3300059473_1934	HQ	Bacteria	Bacteria; Bdellovibrionota_C; UBA2361; UBA2361; UBA2361	92.8	3.83	3212473	1	2	1	44	2960	85
3300059473_1935	HQ	Bacteria; Proteobacteria; Oligoflexia; Bdellovibrionales	Bacteria; Bdellovibrionota; Bdellovibrionia; Bdellovibrionales; Bdellovibrionaceae; Pseudobdellovibrio	99.1	1.35	2582028	1	1	1	37	2528	28
3300059473_1936	MQ	Bacteria	Bacteria; Bdellovibrionota_C; UBA2361; UBA2361; UBA2361	92.58	1.68	3216389	0	1	0	39	2934	77
3300059473_1937	MQ	Bacteria; Verrucomicrobia	Bacteria; Verrucomicrobiota; Verrucomicrobiae; Chthoniobacterales; Chthoniobacteraceae; Chth-196	98.45	1.69	3779318	0	1	0	46	3070	102
3300059473_1938	MQ	Bacteria; Proteobacteria; Alphaproteobacteria; Sphingomonadales; Sphingomonadaceae; Sphingobium; Sphingobium fuliginis	Bacteria; Proteobacteria; Alphaproteobacteria; Sphingomonadales; Sphingomonadaceae; Sphingobium; Sphingobium fuliginis	99.79	3.44	4713530	1	0	1	54	4722	88
3300059473_1939	MQ	Bacteria	Bacteria; Bdellovibrionota; UBA2394; UBA2428; UBA2428	88.32	0	3120761	1	1	1	36	2961	118
3300059473_1941	MQ	Bacteria; Proteobacteria; Alphaproteobacteria; Sphingomonadales; Erythrobacteraceae; Erythrobacter	Bacteria; Proteobacteria; Alphaproteobacteria; Sphingomonadales; Sphingomonadaceae; Porphyrobacter	97.39	0.16	3080359	1	0	0	41	2999	43
3300059473_1942	MQ	Bacteria; Bacteroidota; Chitinophagia; Chitinophagales	Bacteria; Bacteroidota; Bacteroidia; Chitinophagales; Chitinophagaceae; SXYR01	98.23	1.23	2483752	1	0	1	33	2265	90
3300059473_1943	MQ	Bacteria; Proteobacteria; Gammaproteobacteria	Bacteria; Proteobacteria; Gammaproteobacteria; Steroidobacterales; Steroidobacteraceae	96.2	1.54	3287864	0	1	0	43	3144	34
3300059473_1944	MQ	Bacteria; Proteobacteria; Betaproteobacteria; Burkholderiales; Comamonadaceae; Variovorax; Variovorax sp. PDC80	Bacteria; Proteobacteria; Gammaproteobacteria; Burkholderiales; Burkholderiaceae; Variovorax; Variovorax sp900115375	97.34	1.08	9296049	1	0	1	59	8746	148
3300059473_1946	HQ	Bacteria; Proteobacteria; Betaproteobacteria; Burkholderiales	Bacteria; Proteobacteria; Gammaproteobacteria; Burkholderiales; Burkholderiaceae; Ramlibacter	93.22	0.65	4040875	1	1	1	36	4033	177
3300059473_1949	MQ	Bacteria	Bacteria; Bdellovibrionota; UBA2394; UBA2428; UBA2428	84.93	1.68	2004661	1	0	0	33	1938	47
3300059473_1950	HQ		Bacteria; Planctomycetota; Phycisphaerae; Phycisphaerales; SM1A02; UBA4658	96.59	0	3251129	1	2	1	46	2583	35
3300059473_1953	MQ	Bacteria; Proteobacteria; Betaproteobacteria	Bacteria; Proteobacteria; Gammaproteobacteria; Burkholderiales; SG8-39; SG8-39	91.34	0.24	3122221	0	1	0	39	3046	16
3300059473_1955	MQ	Bacteria; Proteobacteria	Bacteria; Bdellovibrionota; Oligoflexia; Oligoflexales	91.15	0	2982683	1	1	0	41	2774	44
3300059473_1957	HQ	Bacteria; Proteobacteria	Bacteria; Bdellovibrionota; Oligoflexia; Oligoflexales	90.48	0.84	4721754	1	1	1	40	4283	27
3300059473_1960	HQ	Bacteria; Proteobacteria; Gammaproteobacteria; Nevskiales; Sinobacteraceae; Solimonas; Solimonas fluminis	Bacteria; Proteobacteria; Gammaproteobacteria; Nevskiales; Nevskiaceae; Solimonas_A	97.16	0.5	4625247	1	1	1	47	4414	24
3300059473_1961	MQ	Bacteria; Proteobacteria; Alphaproteobacteria	Bacteria; Proteobacteria; Alphaproteobacteria; Rhodospirillales; 2-12-FULL-67-15	97.31	0.25	3066378	0	1	0	39	2954	40
3300059473_1962	HQ	Bacteria	Bacteria; Bdellovibrionota; Bdellovibrionia_A; UBA1018	91.96	0.89	2598626	1	1	1	45	2489	20
3300059473_1963	HQ	Bacteria; Proteobacteria; Alphaproteobacteria	Bacteria; Proteobacteria; Alphaproteobacteria; Rickettsiales; SXRF01	98.9	1.1	2437725	1	2	2	45	2484	12
3300059473_1964	MQ		Bacteria; Patescibacteria; Saccharimonadia; Saccharimonadales; Saccharimonadaceae; UBA1547	62.54	0.85	918775	1	1	1	38	1023	1
3300059473_1965	HQ	Bacteria; Bacteroidota; Chitinophagia; Chitinophagales	Bacteria; Bacteroidota; Bacteroidia; Chitinophagales; Chitinophagaceae	99.51	0	4601519	1	1	1	39	4000	18
3300059473_197	MQ	Bacteria; Proteobacteria; Alphaproteobacteria; Hyphomonadales; Hyphomonadaceae; Hyphomonas	Bacteria; Proteobacteria; Alphaproteobacteria; Caulobacterales; Hyphomonadaceae; Hyphomonas	59.48	1.72	2142414	0	1	0	28	2366	327
3300059473_1972	MQ	Bacteria; Bacteroidota	Bacteria; Bacteroidota; Bacteroidia; AKYH767	53.44	0.95	1658906	0	0	0	12	1562	247
3300059473_198	MQ	Bacteria; Proteobacteria; Deltaproteobacteria; Myxococcales	Bacteria; Myxococcota; Polyangia; Polyangiales	61.88	0	4011323	0	0	0	19	3837	714
3300059473_2014	MQ	Bacteria; Bacteroidota; Flavobacteriia; Flavobacteriales	Bacteria; Bacteroidota; Bacteroidia; Flavobacteriales; Crocinitomicaceae; UBA952	66.55	1.72	1938410	0	0	0	14	1898	235
3300059473_2038	MQ	Bacteria; Proteobacteria; Betaproteobacteria; Burkholderiales	Bacteria; Proteobacteria; Gammaproteobacteria; Burkholderiales; Burkholderiaceae; Rubrivivax	65.24	0.47	1995923	0	0	0	29	2137	343
3300059473_2077	MQ	Bacteria; Actinobacteria; Actinomycetia	Bacteria; Actinobacteriota; Actinomycetia; Nanopelagicales; S36-B12; UBA11398	85.69	1.35	2969409	0	1	0	47	3131	216
3300059473_2082	MQ	Bacteria; Proteobacteria; Alphaproteobacteria	Bacteria; Proteobacteria; Alphaproteobacteria; Rickettsiales; SXRF01	51.75	0	816093	0	0	0	11	901	76
3300059473_2083	MQ	Bacteria	Bacteria; Patescibacteria; Saccharimonadia; Saccharimonadales; AWTP1-31; AWTP1-31	53.26	1.69	469855	0	0	0	27	568	71
3300059473_210	MQ	Bacteria; Proteobacteria; Alphaproteobacteria	Bacteria; Proteobacteria; Alphaproteobacteria; Rickettsiales; UBA3002	76.41	1.1	1319239	1	1	2	30	1452	171
3300059473_2104	MQ	Bacteria; Proteobacteria; Oligoflexia; Bdellovibrionales; Bdellovibrionaceae; Pseudobdellovibrio; Pseudobdellovibrio exovorus	Bacteria; Bdellovibrionota; Bdellovibrionia; Bdellovibrionales; Bdellovibrionaceae; Pseudobdellovibrio	52.79	0	1428112	0	0	0	7	1557	244
3300059473_212	MQ	Bacteria; Bacteroidota; Flavobacteriia; Flavobacteriales; Flavobacteriaceae; Flavobacterium; Flavobacterium fontis	Bacteria; Bacteroidota; Bacteroidia; Flavobacteriales; Flavobacteriaceae; Flavobacterium	62.97	1.24	1693126	0	0	0	17	1734	253
3300059473_213	MQ	Bacteria; Actinobacteria; Actinomycetia; Candidatus Nanopelagicales	Bacteria; Actinobacteriota; Actinomycetia; Nanopelagicales; Nanopelagicaceae; MAG-120802	55.6	0	621902	0	0	0	19	703	81
3300059473_2143	MQ	Bacteria; Bacteroidota	Bacteria; Bacteroidota; Bacteroidia; Bacteroidales; UBA12481; UBA12481	76.37	1.9	3860492	0	1	1	26	3434	454
3300059473_2149	MQ	Bacteria; Bacteroidota; Chitinophagia; Chitinophagales; Chitinophagaceae; unclassified	Bacteria; Bacteroidota; Bacteroidia; Chitinophagales; Chitinophagaceae; JJ008	95.39	0.62	1994058	0	0	0	23	1910	119
3300059473_217	MQ	Bacteria; Bacteroidota; Chitinophagia; Chitinophagales	Bacteria; Bacteroidota; Bacteroidia; Chitinophagales; Chitinophagaceae; Ferruginibacter	63.86	1.23	1447701	0	0	0	12	1458	212
3300059473_2198	MQ	Bacteria; Proteobacteria; Alphaproteobacteria; Rhodospirillales	Bacteria; Proteobacteria; Alphaproteobacteria; Rhodospirillales; WMHbin7	52.74	0.21	1697885	0	1	0	11	1977	356
3300059473_2213	MQ	Bacteria; Firmicutes	Bacteria; Firmicutes; Bacilli; Erysipelotrichales; Erysipelotrichaceae; UBA2212	75.28	2.56	1274184	0	0	0	31	1467	171
3300059473_2218	MQ	Bacteria	Bacteria; Verrucomicrobiota; Verrucomicrobiae; Verrucomicrobiales; Akkermansiaceae; UBA1315	53.5	1.36	3656574	0	1	0	16	3180	602
3300059473_2228	MQ	Bacteria; Proteobacteria; Alphaproteobacteria	Bacteria; Proteobacteria; Alphaproteobacteria	66.54	1.09	3022656	0	0	0	19	3229	497
3300059473_2236	MQ	Bacteria; Proteobacteria; Alphaproteobacteria; Sphingomonadales	Bacteria; Proteobacteria; Alphaproteobacteria; Sphingomonadales; Sphingomonadaceae; Sandaracinobacter	61.94	0	1734752	0	0	0	19	1931	255
3300059473_2241	MQ	Bacteria; Proteobacteria; Alphaproteobacteria; Hyphomicrobiales; Methylocystaceae; Methylocystis; Methylocystis sp. ATCC 49242	Bacteria; Proteobacteria; Alphaproteobacteria; Rhizobiales; Beijerinckiaceae; Methylocystis	63.66	0.42	1657009	0	0	0	18	1862	272
3300059473_2246	MQ	Bacteria	Bacteria; Myxococcota; UBA9042; UBA9042; UBA9042; SXRM01	70.89	0	3381417	0	0	0	32	2859	463
3300059473_2249	MQ	Bacteria	Bacteria; Planctomycetota; Phycisphaerae; Phycisphaerales; SM1A02	70.33	0	2931534	0	0	0	31	2560	385
3300059473_2279	MQ	Bacteria; Armatimonadetes	Bacteria; Armatimonadota; Fimbriimonadia; Fimbriimonadales; Fimbriimonadaceae; UBA2391	81.33	1.39	2043689	1	1	2	35	2160	224
3300059473_2281	MQ	Bacteria; Proteobacteria; Alphaproteobacteria; Caulobacterales; Caulobacteraceae; Brevundimonas	Bacteria; Proteobacteria; Alphaproteobacteria; Caulobacterales; Caulobacteraceae; Brevundimonas	77.26	1.87	3151443	0	1	0	33	3458	440
3300059473_2282	MQ	Bacteria; Planctomycetota; Planctomycetia; Planctomycetales	Bacteria; Planctomycetota; Planctomycetes; Planctomycetales; Planctomycetaceae; SXXK01	54.7	0	2390155	0	0	0	13	2120	428
3300059473_2283	MQ	Bacteria; Proteobacteria; Alphaproteobacteria; Hyphomicrobiales; Boseaceae; Bosea; Bosea sp. RAC05	Bacteria; Proteobacteria; Alphaproteobacteria; Rhizobiales; Beijerinckiaceae; Bosea; Bosea sp001713455	56.33	1.72	3345284	0	0	0	30	3712	488
3300059473_2298	MQ	Bacteria; Proteobacteria	Bacteria; Bdellovibrionota; Oligoflexia; Oligoflexales	80.32	0.84	2924463	1	0	1	34	2891	286
3300059473_2307	MQ	Bacteria	Bacteria; Planctomycetota; UBA11346; UBA11346; UBA11346	57.53	2.15	2310530	1	0	0	31	2362	394
3300059473_2308	MQ	Bacteria; Planctomycetota; Planctomycetia; Gemmatales	Bacteria; Planctomycetota; Planctomycetes; Gemmatales; Gemmataceae	51.62	0	2641696	0	0	1	26	2535	474
3300059473_2309	MQ	Bacteria	Bacteria; Myxococcota; UBA796; UBA796; SXON01	70.33	1.75	3005935	0	0	0	37	2863	314
3300059473_231	MQ	Bacteria	Bacteria; Planctomycetota; Phycisphaerae; Phycisphaerales; SM1A02; UBA11155	61.01	2.27	2203921	0	0	0	26	2114	339
3300059473_2314	MQ	Bacteria; Proteobacteria; Betaproteobacteria; Burkholderiales	Bacteria; Proteobacteria; Gammaproteobacteria; Burkholderiales; Burkholderiaceae; SYIM01	57.68	0	1853491	0	0	0	17	1941	338
3300059473_2327	MQ	Bacteria	Bacteria; Patescibacteria; Dojkabacteria; B142	69.75	2.81	1505273	1	1	1	35	1467	93
3300059473_2331	MQ	Bacteria; Proteobacteria; Betaproteobacteria; Burkholderiales	Bacteria; Proteobacteria; Gammaproteobacteria; Burkholderiales; Burkholderiaceae; Ideonella_A	68.59	1.56	2752259	0	0	0	24	2832	430
3300059473_2346	MQ	Bacteria; Bacteroidota; Flavobacteriia; Flavobacteriales	Bacteria; Bacteroidota; Bacteroidia; Flavobacteriales; Crocinitomicaceae; UBA952	50.86	0	1325064	0	0	0	12	1393	224
3300059473_2350	MQ	Bacteria; Proteobacteria	Bacteria; Bdellovibrionota; Bacteriovoracia; Bacteriovoracales; Bacteriovoracaceae	90.03	2.68	2927765	1	0	1	29	2996	88
3300059473_2355	MQ	Bacteria; Proteobacteria; Alphaproteobacteria; Rickettsiales; Rickettsiaceae; Rickettsia; Rickettsia endosymbiont of Culicoides newsteadi	Bacteria; Proteobacteria; Alphaproteobacteria; Rickettsiales; Rickettsiaceae; GCF-002259525	92	0.87	1241871	0	1	0	32	1226	105
3300059473_2356	MQ	Bacteria; Verrucomicrobia; Verrucomicrobiae; Verrucomicrobiales; Verrucomicrobiaceae; Haloferula; Haloferula sp. BvORR071	Bacteria; Verrucomicrobiota; Verrucomicrobiae; Verrucomicrobiales; Akkermansiaceae; Haloferula	58.87	0	4023597	0	0	0	30	3617	437
3300059473_2358	MQ	Bacteria; Proteobacteria; Alphaproteobacteria; Sphingomonadales; Sphingomonadaceae; Novosphingobium	Bacteria; Proteobacteria; Alphaproteobacteria; Sphingomonadales; Sphingomonadaceae; Novosphingobium	92.81	1.4	3022721	1	0	0	41	3149	170
3300059473_2369	MQ	Bacteria	Bacteria; Bdellovibrionota; Oligoflexia; Silvanigrellales; Silvanigrellaceae	61.45	0	2930801	1	0	0	31	2878	442
3300059473_2377	MQ	Bacteria; Proteobacteria; Alphaproteobacteria	Bacteria; Proteobacteria; Alphaproteobacteria; UBA7879	52.44	0	738058	0	1	0	23	851	118
3300059473_2382	MQ	Bacteria; Chloroflexi	Bacteria; Chloroflexota; Anaerolineae; Anaerolineales; EnvOPS12; OLB14	94.85	1.82	4005975	1	0	1	43	3897	219
3300059473_2383	MQ	Bacteria; Proteobacteria; Alphaproteobacteria; Hyphomicrobiales	Bacteria; Proteobacteria; Alphaproteobacteria; Rhizobiales; Anderseniellaceae; QKVK01	50.06	1.39	1710353	0	0	0	15	1924	312
3300059473_239	MQ	Bacteria; Bacteroidota; Chitinophagia; Chitinophagales	Bacteria; Bacteroidota; Bacteroidia; Chitinophagales; Chitinophagaceae; JJ008	80.33	0	1749252	1	0	0	20	1741	189
3300059473_2392	MQ	Bacteria; Proteobacteria	Bacteria; Proteobacteria; Alphaproteobacteria; Rickettsiales; UBA1997	84.57	2.2	1534924	0	0	0	30	1586	195
3300059473_2394	MQ	Bacteria; Proteobacteria; Betaproteobacteria; Burkholderiales; Comamonadaceae; Limnohabitans; Limnohabitans curvus	Bacteria; Proteobacteria; Gammaproteobacteria; Burkholderiales; Burkholderiaceae; Limnohabitans	95.11	0.31	2436787	0	1	0	29	2438	59
3300059473_2395	MQ	Bacteria	Bacteria; AABM5-125-24; RPQS01	80.7	0	2464639	0	0	0	34	2237	263
3300059473_2406	MQ	Bacteria; Bacteroidota	Bacteria; Bacteroidota; Bacteroidia; Chitinophagales; Chitinophagaceae; OLB11	60.35	0.52	2014707	0	0	0	19	2031	341
3300059473_2408	MQ	Bacteria; Bacteroidota; Flavobacteriia; Flavobacteriales	Bacteria; Bacteroidota; Bacteroidia; Flavobacteriales; Crocinitomicaceae; UBA952	93.87	0.54	2260995	0	0	0	25	2199	194
3300059473_2409	MQ	Bacteria; Actinobacteria	Bacteria; Actinobacteriota; Acidimicrobiia; Acidimicrobiales	80.52	1.28	2787866	0	0	0	29	2879	241
3300059473_2418	MQ	Bacteria; Proteobacteria; Alphaproteobacteria; Sphingomonadales; Sphingomonadaceae; Sphingomonas	Bacteria; Proteobacteria; Alphaproteobacteria; Sphingomonadales; Sphingomonadaceae; Sphingomonas	91.75	0.73	3488613	0	1	0	45	3543	121
3300059473_2421	MQ	Bacteria; Planctomycetota; Planctomycetia	Bacteria; Planctomycetota; Planctomycetes; Pirellulales; UBA1268	73.77	0.07	2494058	1	0	0	23	2325	425
3300059473_2423	MQ	Bacteria	Bacteria; Patescibacteria; UBA1384; UBA12157; UBA12157	71.32	1.72	803140	1	2	2	40	918	69
3300059473_2428	MQ	Bacteria; Verrucomicrobia	Bacteria; Verrucomicrobiota; Verrucomicrobiae; Chthoniobacterales; Chthoniobacteraceae; Chth-196	53.4	1.35	1846889	0	0	0	20	1667	278
3300059473_2440	HQ	Bacteria; Bacteroidota; Chitinophagia; Chitinophagales; Chitinophagaceae; Sediminibacterium	Bacteria; Bacteroidota; Bacteroidia; Chitinophagales; Chitinophagaceae; Sediminibacterium	92.05	1.72	3001136	1	1	1	33	2893	221
3300059473_2444	MQ	Bacteria; Proteobacteria; Alphaproteobacteria	Bacteria; Proteobacteria; Alphaproteobacteria; Holosporales	86.02	0	1026414	0	1	1	38	1087	83
3300059473_2445	MQ	Bacteria; Bacteroidota	Bacteria; Bacteroidota; Bacteroidia; AKYH767	54.31	0	1360287	0	0	0	11	1349	232
3300059473_245	MQ	Bacteria; Firmicutes; Clostridia; Eubacteriales	Bacteria; Firmicutes_A; Clostridia; Acetivibrionales; Acetivibrionaceae	72.34	0.4	2443644	1	1	0	27	2614	425
3300059473_2456	MQ	Bacteria; Proteobacteria; Alphaproteobacteria	Bacteria; Proteobacteria; Alphaproteobacteria; Paracaedibacterales	79.39	1.96	1847415	1	1	1	39	1788	103
3300059473_246	MQ	Bacteria; Proteobacteria; Alphaproteobacteria	Bacteria; Proteobacteria; Alphaproteobacteria; Rickettsiales; SXRF01	57.29	0.6	1234304	0	0	1	22	1428	188
3300059473_2460	MQ	Bacteria; Bacteroidota	Bacteria; Bacteroidota; Bacteroidia; NS11-12g; UKL13-3	78.42	1.43	1870631	1	1	0	23	1776	189
3300059473_2462	MQ	Bacteria; Proteobacteria; Betaproteobacteria; Nitrosomonadales; Thiobacillaceae; Sulfuritortus; Sulfuritortus calidifontis	Bacteria; Proteobacteria; Gammaproteobacteria; Burkholderiales; Thiobacillaceae; QYQG01; QYQG01 sp005790965	69.55	1.03	1279132	0	0	0	28	1449	175
3300059473_2464	MQ	Bacteria; Proteobacteria; Alphaproteobacteria; Holosporales; Caedimonadaceae; Caedimonas; Caedimonas varicaedens	Bacteria; Proteobacteria; Alphaproteobacteria; Caedimonadales; Caedimonadaceae; Caedimonas; Caedimonas varicaedens	80.4	2.2	2026743	0	1	0	40	2146	78
3300059473_2474	MQ	Bacteria; Bacteroidota; Chitinophagia; Chitinophagales	Bacteria; Bacteroidota; Bacteroidia; Chitinophagales; Chitinophagaceae; SXYR01	93.65	0.99	1962974	0	0	0	26	1860	134
3300059473_2475	MQ	Bacteria; Planctomycetota; Planctomycetia	Bacteria; Planctomycetota; Planctomycetes; Gemmatales; Gemmataceae; UBA6894	75.65	1.2	3471962	0	0	0	30	3210	516
3300059473_2478	MQ	Bacteria; Bacteroidota; Cytophagia; Cytophagales	Bacteria; Bacteroidota; Bacteroidia; Cytophagales; Cyclobacteriaceae; ELB16-189	88.85	2.35	5238423	1	0	1	37	5143	596
3300059473_2498	MQ	Bacteria	Bacteria; Cyanobacteria; Vampirovibrionia; Vampirovibrionales	87.74	0.85	2328834	0	1	0	41	2117	91
3300059473_2501	MQ	Bacteria	Bacteria; Bdellovibrionota; Bdellovibrionia_A; UBA1018	54.41	0	1125503	0	0	0	19	1246	147
3300059473_2514	MQ	Bacteria; Proteobacteria; Alphaproteobacteria	Bacteria; Proteobacteria; Alphaproteobacteria	61.34	0	935769	1	0	0	21	1107	135
3300059473_2516	MQ	Bacteria; Actinobacteria	Bacteria; Actinobacteriota; Acidimicrobiia; Acidimicrobiales; MedAcidi-G1	99.15	3.85	4805664	1	1	0	47	4528	56
3300059473_252	MQ	Bacteria; Actinobacteria	Bacteria; Actinobacteriota; Thermoleophilia; Ga0077560; Ga0077560; SYFI01	54.8	1.29	868033	0	0	0	27	992	143
3300059473_2521	MQ	Bacteria; Bacteroidota	Bacteria; Bacteroidota; Bacteroidia; Flavobacteriales; Crocinitomicaceae; UBA952	66.43	0.54	1613499	0	0	0	13	1584	240
3300059473_2523	MQ	Bacteria; Planctomycetota; Planctomycetia; Pirellulales; Pirellulaceae; Pirellula; Pirellula sp. SH-Sr6A	Bacteria; Planctomycetota; Planctomycetes; Pirellulales; Pirellulaceae; Pirellula_B	62.85	1.76	3376321	0	0	0	20	2930	473
3300059473_2527	MQ	Bacteria; Proteobacteria; Betaproteobacteria; Rhodocyclales; Rhodocyclaceae; Rugosibacter; Rugosibacter aromaticivorans	Bacteria; Proteobacteria; Gammaproteobacteria; Burkholderiales; Rhodocyclaceae; Rugosibacter; Rugosibacter sp002422995	96.68	0.68	2238110	1	0	1	37	2222	26
3300059473_2536	MQ	Bacteria; Bacteroidota; Chitinophagia; Chitinophagales; Chitinophagaceae; unclassified	Bacteria; Bacteroidota; Bacteroidia; Chitinophagales; Chitinophagaceae; JJ008	81.45	1.32	1474374	0	0	0	22	1498	199
3300059473_2539	MQ	Bacteria; Proteobacteria; Deltaproteobacteria; Myxococcales	Bacteria; Myxococcota; Polyangia; Polyangiales; Ga0077539; Ga0077539	85.84	1.47	5001192	0	0	0	39	4434	650
3300059473_2543	MQ	Bacteria	Bacteria; Bdellovibrionota_C; UBA2361; UBA2361; UBA2361	56.04	0.89	1915290	0	1	0	17	1986	322
3300059473_2549	MQ	Bacteria	Bacteria; Bdellovibrionota_C; UBA2361; UBA2361; UBA2361	79.83	0	2800870	0	0	0	35	2594	239
3300059473_2553	MQ	Bacteria; Bacteroidota; Flavobacteriia; Flavobacteriales; Flavobacteriaceae; Flavobacterium	Bacteria; Bacteroidota; Bacteroidia; Flavobacteriales; Flavobacteriaceae; Flavobacterium	58.66	0.35	1606974	0	0	0	21	1653	227
3300059473_2556	MQ	Bacteria	Bacteria; Cyanobacteria; Vampirovibrionia; Obscuribacterales	96.58	2.71	8946667	0	1	1	67	7392	103
3300059473_2563	MQ	Bacteria; Proteobacteria; Alphaproteobacteria; Rickettsiales; Rickettsiaceae; Rickettsia	Bacteria; Proteobacteria; Alphaproteobacteria; Rickettsiales; Rickettsiaceae	90.21	0	1201925	1	0	2	29	1191	109
3300059473_257	MQ	Bacteria	Bacteria; Verrucomicrobiota; Kiritimatiellae; RFP12; UBA1067	55.61	1.85	1754488	1	0	0	17	1762	269
3300059473_2571	MQ	Bacteria; Proteobacteria; Betaproteobacteria; Burkholderiales	Bacteria; Proteobacteria; Gammaproteobacteria; Burkholderiales; Burkholderiaceae; SYFN01	53.49	1.08	1320126	0	1	0	14	1467	231
3300059473_2575	MQ	Bacteria; Proteobacteria; Gammaproteobacteria; Xanthomonadales; Xanthomonadaceae; Arenimonas	Bacteria; Proteobacteria; Gammaproteobacteria; Xanthomonadales; Xanthomonadaceae; Arenimonas	80.43	2.06	1658202	0	0	0	30	1740	166
3300059473_2578	MQ	Bacteria; Firmicutes; Bacilli; Bacillales; Paenibacillaceae; Paenibacillus	Bacteria; Firmicutes; Bacilli; Paenibacillales	86.48	1.9	1811103	1	0	0	37	1949	166
3300059473_2579	MQ	Bacteria; Proteobacteria; Gammaproteobacteria	Bacteria; Proteobacteria; Gammaproteobacteria; Francisellales	86.02	2.3	1652556	1	1	1	36	1587	122
3300059473_258	MQ	Bacteria	Bacteria; Chloroflexota; Anaerolineae; Thermoflexales; J036; J036	60.73	0	2133953	1	0	1	16	2084	385
3300059473_2580	MQ	Bacteria; Armatimonadetes; Armatimonadia; Armatimonadales; Armatimonadaceae; Armatimonas; Armatimonas rosea	Bacteria; Armatimonadota; BOG-944; Capsulimonadales	60.65	0	1833952	0	0	0	23	1853	347
3300059473_2584	MQ	Bacteria	Bacteria; Bacteroidota; Kapabacteria; Kapabacteriales; UBA4661; UBA4661	92.8	0	3195984	1	1	0	34	2692	195
3300059473_2585	MQ	Bacteria; Cyanobacteria; unclassified; Synechococcales	Bacteria; Cyanobacteria; Cyanobacteriia; PCC-6307; Cyanobiaceae	95.55	1.13	2568351	0	0	0	41	2853	131
3300059473_2586	MQ	Bacteria; Bacteroidota	Bacteria; Bacteroidota; Bacteroidia; AKYH767	94.09	1.88	2478285	0	0	0	30	2223	89
3300059473_2587	MQ	Bacteria; Verrucomicrobia	Bacteria; Verrucomicrobiota; Verrucomicrobiae; Opitutales; Opitutaceae; Opitutus	69.46	6.03	6682051	0	0	0	39	5725	885
3300059473_2591	MQ	Bacteria; Proteobacteria; Alphaproteobacteria	Bacteria; Proteobacteria; Alphaproteobacteria; Holosporales	64.47	1.1	671266	1	0	1	26	803	94
3300059473_2592	MQ	Bacteria; Proteobacteria; Alphaproteobacteria; Rickettsiales; Rickettsiaceae; Rickettsia	Bacteria; Proteobacteria; Alphaproteobacteria; Rickettsiales; Rickettsiaceae; Rickettsia	95.51	0	1200414	0	1	1	28	1299	131
3300059473_2597	MQ	Bacteria; Bacteroidota	Bacteria; Bacteroidota; Bacteroidia; Flavobacteriales; Crocinitomicaceae; UBA952	91.19	0.72	2138055	1	1	0	22	2061	206
3300059473_2598	MQ	Bacteria; Bacteroidota; Flavobacteriia; Flavobacteriales; Flavobacteriaceae; Flavobacterium	Bacteria; Bacteroidota; Bacteroidia; Flavobacteriales; Flavobacteriaceae; Flavobacterium	87.3	1.84	2159692	0	1	0	25	2197	224
3300059473_2602	MQ	Bacteria; Actinobacteria; Actinomycetia	Bacteria; Actinobacteriota; Acidimicrobiia; Acidimicrobiales; UBA8139; F1-20-MAGs160	59.42	0	1267909	1	0	1	25	1466	235
3300059473_2603	MQ	Bacteria; Proteobacteria; Alphaproteobacteria	Bacteria; Proteobacteria; Alphaproteobacteria; Rickettsiales; UBA8987	63.04	2.2	914647	0	0	0	19	1021	140
3300059473_2606	HQ	Bacteria; Proteobacteria; Gammaproteobacteria; Xanthomonadales	Bacteria; Proteobacteria; Gammaproteobacteria; Xanthomonadales; Ahniellaceae; UBA4656; UBA4656 sp002405525	93.17	2.15	3794474	1	1	1	35	3535	231
3300059473_261	MQ	Bacteria; Bacteroidota; Flavobacteriia; Flavobacteriales; Flavobacteriaceae; Flavobacterium	Bacteria; Bacteroidota; Bacteroidia; Flavobacteriales; Flavobacteriaceae; Flavobacterium	85.12	1.38	2100734	0	0	0	29	2114	243
3300059473_2613	MQ	Bacteria; Bacteroidota; Flavobacteriia; Flavobacteriales	Bacteria; Bacteroidota; Bacteroidia; Flavobacteriales; Crocinitomicaceae; UBA952	59.46	0	1610726	0	0	0	17	1601	179
3300059473_2618	MQ	Bacteria; Proteobacteria; Deltaproteobacteria; Myxococcales	Bacteria; Myxococcota; Myxococcia; Myxococcales; Myxococcaceae	57.02	1.75	2690248	0	1	0	21	2728	484
3300059473_2627	MQ	Bacteria; Proteobacteria; Gammaproteobacteria	Bacteria; Proteobacteria; Gammaproteobacteria; Coxiellales; Coxiellaceae	86.87	1.2	1475017	0	1	0	35	1515	121
3300059473_2628	MQ	Bacteria; Cyanobacteria; unclassified; Oscillatoriales	Bacteria; Cyanobacteria; Cyanobacteriia; Cyanobacteriales; Phormidiaceae	87.26	1.31	3949679	1	0	0	32	3492	338
3300059473_2631	MQ		Bacteria; Dependentiae; Babeliae	50.06	1.66	820997	1	1	2	36	726	17
3300059473_2640	MQ	Bacteria	Bacteria; Bdellovibrionota_C; UBA2361; UBA2361; UBA2361	64.73	0	1978733	0	0	0	19	1978	298
3300059473_2645	MQ	Bacteria	Bacteria; Bdellovibrionota; Bdellovibrionia_A; UBA1018	86.65	0	2441318	2	0	0	29	2461	109
3300059473_2646	MQ	Bacteria; Bacteroidota	Bacteria; Bacteroidota; Bacteroidia; Chitinophagales	71.65	2.81	1676460	0	1	0	23	1582	164
3300059473_2661	MQ	Bacteria; Proteobacteria; Betaproteobacteria; Burkholderiales; unclassified; Aquabacterium; Aquabacterium parvum	Bacteria; Proteobacteria; Gammaproteobacteria; Burkholderiales; Burkholderiaceae; Aquabacterium	88.95	1.43	3348897	1	0	1	44	3248	261
3300059473_2663	MQ	Bacteria; Proteobacteria; Deltaproteobacteria; Myxococcales	Bacteria; Myxococcota; Myxococcia; Myxococcales; Myxococcaceae	58.73	0.88	4498569	0	0	0	25	4652	754
3300059473_2664	MQ	Bacteria; Proteobacteria; Betaproteobacteria	Bacteria; Proteobacteria; Gammaproteobacteria; Burkholderiales; Ga0077523	62.33	0	2362885	0	0	0	15	2396	357
3300059473_2666	MQ	Bacteria; Proteobacteria; Alphaproteobacteria; Hyphomicrobiales; unclassified; Nordella; Nordella sp. OAE833	Bacteria; Proteobacteria; Alphaproteobacteria; Rhizobiales; Anderseniellaceae; QKVK01	66.24	0.5	2205047	0	0	0	33	2275	190
3300059473_2667	MQ	Bacteria; Actinobacteria; Actinomycetia; Micrococcales; Microbacteriaceae; Microbacterium	Bacteria; Actinobacteriota; Actinomycetia; Actinomycetales; Microbacteriaceae; Microbacterium	98.36	1.08	2991571	1	0	0	50	2975	46
3300059473_2668	MQ	Bacteria	Bacteria; Cyanobacteria; Sericytochromatia	89.74	0.85	3054339	1	0	0	46	3020	211
3300059473_2669	HQ	Bacteria; Proteobacteria; Oligoflexia	Bacteria; Bdellovibrionota; Bdellovibrionia; Bdellovibrionales; Bdellovibrionaceae	98.21	1.79	2960074	1	1	1	37	3021	131
3300059473_2673	MQ	Bacteria; Actinobacteria; Acidimicrobiia; Acidimicrobiales	Bacteria; Actinobacteriota; Acidimicrobiia; Acidimicrobiales; Ilumatobacteraceae; UBA2093	53.45	0	1079151	0	0	0	17	1237	186
3300059473_2683	MQ	Bacteria; Actinobacteria	Bacteria; Actinobacteriota; Acidimicrobiia; Acidimicrobiales	71.88	0.85	2928298	0	0	0	33	3135	365
3300059473_2685	MQ	Bacteria	Bacteria; Bdellovibrionota; UBA2394; UBA2428; UBA2428	84.39	1.79	2386058	1	1	1	35	2445	182
3300059473_2686	MQ	Bacteria; Proteobacteria; Oligoflexia	Bacteria; Bdellovibrionota; Bacteriovoracia; Bacteriovoracales; Bacteriovoracaceae; UBA4096	54.39	0	2530161	0	0	0	19	2605	190
3300059473_2688	HQ	Bacteria	Bacteria; Verrucomicrobiota; Lentisphaeria; Victivallales; GWF2-50-93	91.22	1.58	7773709	1	1	1	51	6900	491
3300059473_2690	MQ		Bacteria; Dependentiae; Babeliae; Babeliales; GCA-2401785	79.78	0	988619	1	0	1	36	953	58
3300059473_2693	MQ	Bacteria; Bacteroidota	Bacteria; Bacteroidota; Bacteroidia; AKYH767	58.1	0.77	1493732	0	0	0	22	1485	229
3300059473_2699	MQ	Bacteria	Bacteria; Proteobacteria; Gammaproteobacteria; Methylococcales; Methylococcaceae	87.86	0.94	2258647	0	0	0	34	2247	175
3300059473_2701	MQ	Bacteria; Bacteroidota; Flavobacteriia; Flavobacteriales; Flavobacteriaceae; Flavobacterium; Flavobacterium frigidimaris	Bacteria; Bacteroidota; Bacteroidia; Flavobacteriales; Flavobacteriaceae; Flavobacterium; Flavobacterium frigidimaris	79.66	0	5165253	0	1	0	41	4599	149
3300059473_2702	MQ	Bacteria; Proteobacteria; Alphaproteobacteria; Rhodobacterales	Bacteria; Proteobacteria; Alphaproteobacteria; Rhodobacterales; Rhodobacteraceae; Cypionkella	65.83	0	2274360	0	1	0	27	2407	108
3300059473_2704	MQ	Bacteria; Proteobacteria; Betaproteobacteria	Bacteria; Proteobacteria; Gammaproteobacteria; Burkholderiales; Ga0077523; Ga0077526	60.15	2.13	2367331	0	0	0	17	2490	395
3300059473_2710	MQ	Bacteria; Bacteroidota; Cytophagia; Cytophagales	Bacteria; Bacteroidota; Bacteroidia; Cytophagales	84.15	0.95	2942128	0	0	0	24	2554	249
3300059473_2712	MQ	Bacteria	Bacteria; Bdellovibrionota_C; UBA2361; UBA2361; UBA2361	62.63	2.94	3567738	1	1	1	20	3435	480
3300059473_2715	MQ	Bacteria; Bacteroidota	Bacteria; Bacteroidota; Bacteroidia; J057	59.99	0.27	1454739	0	0	0	17	1433	261
3300059473_2719	MQ	Bacteria; Proteobacteria; Oligoflexia; Bacteriovoracales	Bacteria; Bdellovibrionota; Bacteriovoracia; Bacteriovoracales; Bacteriovoracaceae; UBA4096	77.77	0.89	2214673	0	1	0	16	2339	218
3300059473_272	MQ	Bacteria; Verrucomicrobia	Bacteria; Verrucomicrobiota; Verrucomicrobiae; Chthoniobacterales; Chthoniobacteraceae; Chth-196	90.38	1.35	4106940	1	1	0	39	3846	445
3300059473_2724	MQ	Bacteria; Bacteroidota	Bacteria; Bacteroidota; Bacteroidia; Chitinophagales	82.86	0.25	2691543	0	1	0	27	2745	329
3300059473_2725	MQ	Bacteria; Proteobacteria; Gammaproteobacteria; Xanthomonadales	Bacteria; Proteobacteria; Gammaproteobacteria; Xanthomonadales; SZUA-5	91.56	1.71	4426339	1	0	0	50	4019	320
3300059473_2727	MQ	Bacteria; Proteobacteria	Bacteria; Proteobacteria; Gammaproteobacteria; Ga0077536; Ga0077536; Ga0077536	87.72	2.03	4155317	1	0	1	39	3828	72
3300059473_2732	MQ	Bacteria	Bacteria; Patescibacteria; Paceibacteria; UBA9983; UBA11359_A	82.36	3.45	747931	1	1	2	37	834	30
3300059473_2736	MQ	Bacteria; Bacteroidota	Bacteria; Bacteroidota; Bacteroidia; Flavobacteriales; Crocinitomicaceae; UBA952	87.84	1.35	1976811	1	0	1	20	1860	131
3300059473_2743	MQ	Bacteria; Proteobacteria; Betaproteobacteria; Burkholderiales; Comamonadaceae; Polaromonas	Bacteria; Proteobacteria; Gammaproteobacteria; Burkholderiales; Burkholderiaceae; Polaromonas	89.38	0.23	2487955	0	1	0	37	2652	94
3300059473_2753	MQ	Bacteria	Bacteria; Chloroflexota; Chloroflexia; Thermomicrobiales; UBA6265	85.76	0	3045039	1	1	1	41	2952	356
3300059473_2755	MQ	Bacteria; Bacteroidota	Bacteria; Bacteroidota; Bacteroidia; Flavobacteriales; GCA-002722245	59.47	0.81	1070221	0	0	0	16	1096	177
3300059473_276	MQ	Bacteria; Proteobacteria; Oligoflexia; Bdellovibrionales; Bdellovibrionaceae; Bdellovibrio; Bdellovibrio bacteriovorus	Bacteria; Bdellovibrionota; Bdellovibrionia; Bdellovibrionales; Bdellovibrionaceae	55	0	1214462	0	0	0	10	1323	121
3300059473_2763	MQ	Bacteria; Planctomycetota; Planctomycetia; Pirellulales; Pirellulaceae; Pirellula; Pirellula sp. SH-Sr6A	Bacteria; Planctomycetota; Planctomycetes; Pirellulales; Pirellulaceae; Pirellula_B	84.96	0	5373088	1	0	0	26	4344	373
3300059473_2765	MQ	Bacteria; Cyanobacteria; unclassified	Bacteria; Cyanobacteria; Cyanobacteriia; Elainellales; Elainellaceae	92.92	2.63	7688551	1	0	1	54	6967	529
3300059473_2768	MQ	Bacteria	Bacteria; Planctomycetota; UBA1135; UBA1135; GCA-002686595; GW928-bin9	97.85	2.69	4022534	1	0	1	44	3277	70
3300059473_2769	MQ	Bacteria	Bacteria; Cyanobacteria; Vampirovibrionia; Caenarcaniphilales; LMEP-6097	55.93	0.85	1035689	1	0	0	17	1118	175
3300059473_2770	MQ	Bacteria; Bacteroidota	Bacteria; Bacteroidota; Bacteroidia; Flavobacteriales; Crocinitomicaceae; M2408	94.32	0	3403593	2	0	1	32	3181	149
3300059473_2774	MQ	Bacteria	Bacteria; Verrucomicrobiota; Kiritimatiellae	64.71	4.17	1922558	0	0	0	16	1906	228
3300059473_2775	MQ	Bacteria; Planctomycetota; Planctomycetia; Pirellulales; Pirellulaceae; Pirellula; Pirellula sp. SH-Sr6A	Bacteria; Planctomycetota; Planctomycetes; Pirellulales; Pirellulaceae; Pirellula_B	79.74	2.35	4702895	0	0	0	29	3642	307
3300059473_2776	MQ	Bacteria; Proteobacteria; Alphaproteobacteria; Rhodospirillales; Rhodospirillaceae; Magnetospirillum	Bacteria; Proteobacteria; Alphaproteobacteria; Rhodospirillales; Magnetospirillaceae; Magnetospirillum_A	90.62	0	3737359	0	0	0	44	3719	150
3300059473_2777	MQ	Bacteria; Verrucomicrobia; Verrucomicrobiae; Verrucomicrobiales; Verrucomicrobiaceae; Haloferula	Bacteria; Verrucomicrobiota; Verrucomicrobiae; Verrucomicrobiales; Akkermansiaceae	56.02	0	1695863	0	0	0	24	1806	239
3300059473_2780	MQ	Bacteria; Bacteroidota; Chitinophagia; Chitinophagales	Bacteria; Bacteroidota; Bacteroidia; Chitinophagales; Chitinophagaceae; JJ008	57.26	0.74	1019395	0	0	0	8	1055	179
3300059473_2784	MQ	Bacteria; Proteobacteria; Gammaproteobacteria	Bacteria; Proteobacteria; Gammaproteobacteria; Berkiellales; Berkiellaceae	69.12	0.78	1267483	0	0	0	20	1315	174
3300059473_279	MQ	Bacteria; Bacteroidota	Bacteria; Bacteroidota; Bacteroidia; AKYH767-A	73.17	1.19	1966506	1	1	1	16	1887	286
3300059473_2792	MQ		Bacteria; Dependentiae; Babeliae; Babeliales; GCA-2721975; GCA-2721975	53.25	0.61	796904	1	1	1	31	822	19
3300059473_2794	MQ	Bacteria	Bacteria; Verrucomicrobiota_A; Chlamydiia; 2-12-FULL-49-11; 2-12-FULL-49-11	90.37	0.68	1725719	0	1	0	38	1720	51
3300059473_2799	MQ	Bacteria; Proteobacteria; Alphaproteobacteria	Bacteria; Proteobacteria; Alphaproteobacteria; Acetobacterales	78.1	1.3	3544505	0	0	0	31	3627	453
3300059473_2802	MQ	Bacteria; Proteobacteria; Gammaproteobacteria; Xanthomonadales; Rhodanobacteraceae; Aquimonas; Aquimonas voraii	Bacteria; Proteobacteria; Gammaproteobacteria; Xanthomonadales; Xanthomonadaceae; Aquimonas	52.46	1.39	2253258	0	0	0	31	2155	394
3300059473_2809	HQ	Bacteria	Bacteria; Margulisbacteria; Marinamargulisbacteria; SXXA01	90.6	0.85	1557725	1	1	1	33	1531	65
3300059473_2811	MQ	Bacteria; Proteobacteria; Betaproteobacteria; Burkholderiales	Bacteria; Proteobacteria; Gammaproteobacteria; Burkholderiales; Burkholderiaceae; Rubrivivax	59.48	0	1983572	0	0	0	29	2045	270
3300059473_2813	MQ	Bacteria; Verrucomicrobia; Verrucomicrobiae; Verrucomicrobiales; Verrucomicrobiaceae; Prosthecobacter; Prosthecobacter vanneervenii	Bacteria; Verrucomicrobiota; Verrucomicrobiae; Verrucomicrobiales; Verrucomicrobiaceae; Prosthecobacter	93.88	1.36	5038105	1	0	1	46	4585	219
3300059473_282	MQ	Bacteria; Proteobacteria; Gammaproteobacteria	Bacteria; Proteobacteria; Gammaproteobacteria; Pseudomonadales; UBA7239; UBA7239	54.65	0.79	1085158	0	1	0	7	1149	89
3300059473_2826	MQ	Bacteria	Bacteria; Acidobacteriota; Vicinamibacteria; Vicinamibacterales; UBA2999	87.68	0	3101317	1	1	1	38	2908	204
3300059473_2827	MQ	Bacteria; Bacteroidota; Flavobacteriia; Flavobacteriales; Crocinitomicaceae; Crocinitomix; Crocinitomix algicola	Bacteria; Bacteroidota; Bacteroidia; Flavobacteriales; Crocinitomicaceae; Crocinitomix	56.41	0.27	1901728	0	0	0	20	1884	277
3300059473_2840	HQ	Bacteria; Verrucomicrobia; Verrucomicrobiae; Verrucomicrobiales; Verrucomicrobiaceae; Prosthecobacter	Bacteria; Verrucomicrobiota; Verrucomicrobiae; Verrucomicrobiales; Verrucomicrobiaceae; Prosthecobacter	97.93	1.36	5010542	1	1	1	41	4375	99
3300059473_2842	MQ	Bacteria; Proteobacteria	Bacteria; Bdellovibrionota; Bacteriovoracia; Bacteriovoracales; Bacteriovoracaceae; UBA4096	83.2	0.45	3296517	1	0	0	29	3657	183
3300059473_2845	MQ	Bacteria; Proteobacteria; Betaproteobacteria; Burkholderiales; Comamonadaceae; Polaromonas; Polaromonas sp. AET17H-212	Bacteria; Proteobacteria; Gammaproteobacteria; Burkholderiales; Burkholderiaceae; Polaromonas; Polaromonas sp002379085	98.07	0.12	3948957	0	0	0	37	3875	52
3300059473_2848	HQ	Bacteria; Bacteroidota	Bacteria; Bacteroidota; Bacteroidia; AKYH767-A	100	0.17	2981937	1	1	1	34	2586	56
3300059473_285	MQ	Bacteria; Chloroflexi	Bacteria; Chloroflexota; Anaerolineae; Anaerolineales; EnvOPS12; UBA5195	59.34	0	1794012	1	0	1	25	1915	277
3300059473_2861	MQ	Bacteria	Bacteria; Myxococcota; UBA727	62.44	2.65	4578022	0	0	0	25	4084	715
3300059473_2865	MQ	Bacteria; Proteobacteria; Deltaproteobacteria; Myxococcales	Bacteria; Myxococcota; Polyangia; Polyangiales; Polyangiaceae	91.18	4.26	9364949	0	0	0	56	8275	323
3300059473_2866	MQ	Bacteria; Proteobacteria; Alphaproteobacteria; Caulobacterales	Bacteria; Proteobacteria; Alphaproteobacteria; Caulobacterales; Caulobacteraceae; PMMR1	74.45	2.36	2281403	1	0	1	31	2525	284
3300059473_2878	MQ		Bacteria; Cyanobacteria; Vampirovibrionia; Obscuribacterales; Obscuribacteraceae; Ga0077546	97.44	6.55	7461161	1	2	2	96	6917	144
3300059473_2879	MQ	Bacteria; Proteobacteria; Alphaproteobacteria; Hyphomicrobiales	Bacteria; Proteobacteria; Alphaproteobacteria; Rhizobiales; Beijerinckiaceae; Alsobacter	69.52	1.04	2398292	0	0	0	24	2641	335
3300059473_2880	HQ	Bacteria; Proteobacteria; Alphaproteobacteria	Bacteria; Proteobacteria; Alphaproteobacteria; UBA1301; UBA1301; UBA6038	98.01	0.01	2460870	1	1	1	44	2618	32
3300059473_2883	MQ	Bacteria; Proteobacteria; Alphaproteobacteria; Sphingomonadales; Sphingomonadaceae; Sphingomonas; Sphingomonas sp. Ant H11	Bacteria; Proteobacteria; Alphaproteobacteria; Sphingomonadales; Sphingomonadaceae; Sphingomonas; Sphingomonas sp000797515	98.89	1.84	4710853	0	2	0	46	4651	50
3300059473_2885	HQ	Bacteria; Bacteroidota	Bacteria; Bacteroidota; Bacteroidia; NS11-12g; UBA9320; UBA9320	96.67	0	2164310	1	1	1	35	1960	12
3300059473_2887	HQ	Bacteria; Proteobacteria; Alphaproteobacteria	Bacteria; Proteobacteria; Alphaproteobacteria; Caulobacterales; Hyphomonadaceae	98.76	1.11	3237331	1	1	1	46	3236	37
3300059473_2889	MQ	Bacteria	Bacteria; Bdellovibrionota; Bdellovibrionia_A; UBA1018; UBA1018	91.46	1.79	3817751	1	0	0	42	3427	25
3300059473_289	MQ	Bacteria; Planctomycetota; Planctomycetia; Gemmatales	Bacteria; Planctomycetota; Planctomycetes; Gemmatales; Gemmataceae	55.64	3.49	4299457	0	0	0	63	4129	662
3300059473_2890	MQ	Bacteria	Bacteria; Bdellovibrionota; UBA2394; UBA2394; UBA2394	89.33	0.84	2185417	1	0	0	41	2065	11
3300059473_2893	MQ	Bacteria; Bacteroidota; Flavobacteriia; Flavobacteriales	Bacteria; Bacteroidota; Bacteroidia; Flavobacteriales; Crocinitomicaceae; UBA952	94.59	1.08	2513699	1	1	0	28	2385	143
3300059473_2895	MQ	Bacteria; Proteobacteria; Betaproteobacteria; Burkholderiales	Bacteria; Proteobacteria; Gammaproteobacteria; Burkholderiales; Burkholderiaceae; Piscinibacter	90.68	2.46	4418591	0	0	0	37	4296	292
3300059473_2896	MQ	Bacteria; Bacteroidota; Flavobacteriia; Flavobacteriales; Flavobacteriaceae; Flavobacterium	Bacteria; Bacteroidota; Bacteroidia; Flavobacteriales; Flavobacteriaceae; Flavobacterium	91.03	0.35	3043107	0	0	0	30	3249	234
3300059473_29	MQ	Bacteria; Bacteroidota	Bacteria; Bacteroidota; Bacteroidia; AKYH767; UBA4408	56.92	0.63	2071650	0	0	0	13	1937	307
3300059473_2914	MQ	Bacteria	Bacteria; Planctomycetota; Phycisphaerae; Phycisphaerales; SM1A02; UBA2396	62.97	0.54	2496347	0	0	0	30	2361	380
3300059473_2925	MQ	Bacteria	Bacteria; Bdellovibrionota; Oligoflexia; Silvanigrellales; Silvanigrellaceae	72.65	2.23	3078651	0	0	0	36	2960	327
3300059473_2929	MQ	Bacteria; Bacteroidota; Flavobacteriia; Flavobacteriales; Flavobacteriaceae; Flavobacterium	Bacteria; Bacteroidota; Bacteroidia; Flavobacteriales; Flavobacteriaceae; Flavobacterium_B	50.93	0.53	1788753	0	0	0	31	1851	251
3300059473_2933	MQ	Bacteria; Bacteroidota	Bacteria; Bacteroidota; Bacteroidia; Flavobacteriales; Crocinitomicaceae; UBA952	84.18	0.54	2163190	0	0	0	22	2106	214
3300059473_2939	MQ	Bacteria; Bacteroidota	Bacteria; Bacteroidota; Bacteroidia; Flavobacteriales; Crocinitomicaceae; M0103	65.14	0.36	1848781	0	0	0	20	1809	218
3300059473_294	MQ	Bacteria; Verrucomicrobia	Bacteria; Verrucomicrobiota; Verrucomicrobiae; Chthoniobacterales; Chthoniobacteraceae; Chth-196	80.63	1.35	3169881	0	0	0	30	2654	400
3300059473_2941	MQ	Bacteria	Bacteria; Bdellovibrionota; Bdellovibrionia_A; UBA1018	50.37	1.34	1790692	0	0	0	11	1932	280
3300059473_2942	MQ	Bacteria; Bacteroidota	Bacteria; Bacteroidota; Bacteroidia; Chitinophagales; LD1	75.79	1.28	1804854	0	1	0	21	1834	247
3300059473_2947	MQ	Bacteria; Bacteroidota	Bacteria; Bacteroidota; Bacteroidia; Chitinophagales; LD1	71.11	2.46	1783478	0	1	0	20	1813	265
3300059473_2956	MQ	Bacteria	Bacteria; Planctomycetota; Phycisphaerae; Phycisphaerales; SM1A02; QWPT01; QWPT01 sp003671075	58.73	0	2103467	0	2	0	26	2037	348
3300059473_296	MQ	Bacteria	Bacteria; Planctomycetota; UBA1135; UBA2386; UBA2386; UBA2386	53.62	0	2122228	0	0	0	23	2018	335
3300059473_2961	MQ	Bacteria; Bacteroidota	Bacteria; Bacteroidota; Bacteroidia; AKYH767	57.56	0.63	1895368	1	0	0	17	1798	245
3300059473_2963	MQ	Bacteria; Proteobacteria	Bacteria; Bdellovibrionota; Bacteriovoracia; Bacteriovoracales; Bacteriovoracaceae	69.2	0.89	3541410	0	0	0	28	3407	56
3300059473_2964	MQ	Bacteria; Proteobacteria; Alphaproteobacteria; Sphingomonadales; Sphingomonadaceae; Sphingomonas	Bacteria; Proteobacteria; Alphaproteobacteria; Sphingomonadales; Sphingomonadaceae; Sphingomonas	99.66	0.41	3198774	0	2	0	43	3145	12
3300059473_2981	MQ	Bacteria; Actinobacteria; Actinomycetia; unclassified; unclassified; unclassified; Actinobacteria bacterium IMCC26207	Bacteria; Actinobacteriota; Acidimicrobiia; Acidimicrobiales; Microtrichaceae	66.99	0	1613513	0	0	0	25	1748	277
3300059473_2987	MQ	Bacteria	Bacteria; Bdellovibrionota_C; UBA2361; UBA2361; UBA2361	56.11	1.68	1548396	0	0	0	14	1671	275
3300059473_2988	MQ	Bacteria; Proteobacteria; Betaproteobacteria; Burkholderiales	Bacteria; Proteobacteria; Gammaproteobacteria; Burkholderiales; Burkholderiaceae; UBA4615	67.16	0.73	2159275	0	0	0	21	2284	336
3300059473_2997	MQ	Bacteria	Bacteria; Verrucomicrobiota; Verrucomicrobiae; Pedosphaerales; UBA9464; UBA6176	56.08	0.71	2452362	0	0	0	17	2281	443
3300059473_3	MQ	Bacteria; Proteobacteria; Alphaproteobacteria; Hyphomicrobiales	Bacteria; Proteobacteria; Alphaproteobacteria; Rhizobiales; Beijerinckiaceae; 28-YEA-48	71.52	1.88	2474480	1	1	0	29	2694	380
3300059473_3001	MQ	Bacteria; Bacteroidota; Chitinophagia; Chitinophagales	Bacteria; Bacteroidota; Bacteroidia; Chitinophagales; Chitinophagaceae; Ferruginibacter	66.06	1.48	1383492	0	0	0	10	1339	179
3300059473_3003	MQ	Bacteria; Verrucomicrobia	Bacteria; Verrucomicrobiota; Verrucomicrobiae; Chthoniobacterales	56.78	4.73	1808844	0	1	0	32	1948	299
3300059473_3004	MQ	Bacteria; Bacteroidota	Bacteria; Bacteroidota; Bacteroidia; NS11-12g; UBA955	85.08	0.73	2098637	0	0	0	15	1962	186
3300059473_3007	MQ	Bacteria; Bacteroidota	Bacteria; Bacteroidota; Bacteroidia; Chitinophagales; Saprospiraceae; M3007	71.82	2.33	4923198	0	0	0	28	4468	607
3300059473_3014	MQ	Bacteria; Proteobacteria; Gammaproteobacteria	Bacteria; Proteobacteria; Gammaproteobacteria	54.31	0	1096785	0	0	0	22	1184	181
3300059473_3017	MQ	Bacteria; Proteobacteria; Alphaproteobacteria	Bacteria; Proteobacteria; Alphaproteobacteria; Rickettsiales; Rickettsiaceae	56.82	0.47	760177	1	0	1	18	777	125
3300059473_3020	MQ	Bacteria; Proteobacteria; Alphaproteobacteria	Bacteria; Proteobacteria; Alphaproteobacteria; Elsterales; Elsteraceae	65.92	2.2	2809451	0	0	0	25	3051	432
3300059473_3022	MQ	Bacteria; Proteobacteria; Alphaproteobacteria	Bacteria; Proteobacteria; Alphaproteobacteria	55.8	0	1094826	0	0	0	19	1221	180
3300059473_3026	MQ	Bacteria; Proteobacteria; Alphaproteobacteria; Rhodospirillales; Acetobacteraceae; Falsiroseomonas; Falsiroseomonas stagni	Bacteria; Proteobacteria; Alphaproteobacteria; Acetobacterales; Acetobacteraceae; Roseomonas_A	56.9	0	3843480	0	0	0	25	4024	532
3300059473_3031	HQ	Bacteria; Planctomycetota; Planctomycetia; Planctomycetales	Bacteria; Planctomycetota; Planctomycetes; Planctomycetales; Planctomycetaceae; TH-plancto1	96.35	2.25	5955493	1	1	2	67	4680	147
3300059473_3032	MQ	Bacteria; Proteobacteria; Epsilonproteobacteria; Campylobacterales; Thiovulaceae; Sulfuricurvum; Sulfuricurvum kujiense	Bacteria; Campylobacterota; Campylobacteria; Campylobacterales; Sulfurimonadaceae; Sulfuricurvum	91.22	1.33	2442213	0	0	0	33	2718	174
3300059473_3036	MQ	Bacteria; Proteobacteria; Gammaproteobacteria	Bacteria; Proteobacteria; Gammaproteobacteria; Coxiellales; Coxiellaceae	90.13	1.26	1569561	0	1	1	35	1542	131
3300059473_3038	MQ	Bacteria; Planctomycetota; Planctomycetia	Bacteria; Planctomycetota; Planctomycetes; Pirellulales; UBA1268; QWPN01	59.62	1.15	1902810	0	1	0	15	1790	318
3300059473_3047	MQ	Bacteria; Proteobacteria; Betaproteobacteria	Bacteria; Proteobacteria; Gammaproteobacteria; Burkholderiales; Burkholderiaceae; Rubrivivax	59.72	0.7	2712816	0	0	0	25	2806	420
3300059473_3060	MQ	Bacteria; Proteobacteria; Betaproteobacteria; Burkholderiales	Bacteria; Proteobacteria; Gammaproteobacteria; Burkholderiales; Burkholderiaceae	66.65	0.62	2082751	1	0	1	17	2259	340
3300059473_3065	MQ	Bacteria; Bacteroidota	Bacteria; Bacteroidota; Bacteroidia; NS11-12g; UKL13-3; B1	58.95	0	1915877	0	0	0	13	1828	288
3300059473_3075	MQ	Bacteria; Proteobacteria; Gammaproteobacteria	Bacteria; Proteobacteria; Gammaproteobacteria; Thiomicrospirales; Thiomicrospiraceae; GCA-002282575	97.56	0.27	2223075	1	1	0	32	2229	151
3300059473_3079	MQ	Bacteria; Cyanobacteria; unclassified; Synechococcales; Synechococcaceae; Synechococcus; Synechococcus sp. 8F6	Bacteria; Cyanobacteria; Cyanobacteriia; PCC-6307; Cyanobiaceae; Cyanobium_A	59.71	1.77	1062895	1	0	0	16	1306	185
3300059473_3081	MQ	Bacteria; Proteobacteria; Alphaproteobacteria; Rhodospirillales	Bacteria; Proteobacteria; Alphaproteobacteria; Rhodospirillales; WMHbin7	64.82	1.24	2284156	0	0	0	24	2598	386
3300059473_3085	MQ	Bacteria	Bacteria; Bdellovibrionota; Oligoflexia; Oligoflexales	84.04	1.38	4228871	0	0	0	31	4177	412
3300059473_3098	MQ	Bacteria; Proteobacteria; Alphaproteobacteria; Caulobacterales; Caulobacteraceae; Brevundimonas	Bacteria; Proteobacteria; Alphaproteobacteria; Caulobacterales; Caulobacteraceae; Brevundimonas	53.16	0	2574749	0	0	0	33	2844	309
3300059473_3099	MQ	Bacteria; Bacteroidota	Bacteria; Bacteroidota; Bacteroidia; NS11-12g; UKL13-3	69.03	0	1515922	1	0	1	17	1507	209
3300059473_3100	MQ	Bacteria; Proteobacteria; Deltaproteobacteria; Myxococcales	Bacteria; Myxococcota; Polyangia; Polyangiales; Ga0077539; Ga0077539	62.65	3.42	4899027	0	0	0	40	4215	412
3300059473_3107	MQ	Bacteria; Verrucomicrobia	Bacteria; Verrucomicrobiota; Verrucomicrobiae; Chthoniobacterales; Chthoniobacteraceae; Chth-196	84.18	1.35	3389179	0	1	0	33	2650	129
3300059473_3108	MQ		Bacteria; Dependentiae; Babeliae; Babeliales; Babeliaceae	52.04	1.26	819132	0	0	0	35	812	57
3300059473_3125	MQ	Bacteria; Bacteroidota	Bacteria; Bacteroidota; Bacteroidia; AKYH767; 2-12-FULL-35-15; 2-12-FULL-35-15	81.32	1.11	2554056	1	0	1	21	2483	308
3300059473_3130	MQ	Bacteria; Actinobacteria	Bacteria; Actinobacteriota; Acidimicrobiia; Acidimicrobiales	77.61	1.28	3452264	0	1	0	27	3417	434
3300059473_3133	MQ	Bacteria; Bacteroidota	Bacteria; Bacteroidota; Bacteroidia; Flavobacteriales; Crocinitomicaceae; UBA952	67.93	0	1748978	0	0	0	22	1710	174
3300059473_3135	MQ	Bacteria; Cyanobacteria; unclassified; Synechococcales	Bacteria; Cyanobacteria; Cyanobacteriia; PCC-6307; Cyanobiaceae; Cyanobium_A	68.35	0.82	1706802	1	0	1	22	1926	229
3300059473_3137	MQ	Bacteria; Proteobacteria; Alphaproteobacteria; Rhodobacterales; Rhodobacteraceae; Tabrizicola	Bacteria; Proteobacteria; Alphaproteobacteria; Rhodobacterales; Rhodobacteraceae; Tabrizicola	88.41	1.24	3111788	0	0	0	39	3370	241
3300059473_3139	MQ	Bacteria; Bacteroidota	Bacteria; Bacteroidota; Bacteroidia; Bacteroidales; FEN-979; FEN-979	59.62	4.03	3296731	1	0	1	27	2940	374
3300059473_3150	MQ	Bacteria; Proteobacteria	Bacteria; Proteobacteria; Gammaproteobacteria; Methylococcales; Methylococcaceae	58.83	0.17	1739549	0	0	0	19	1773	280
3300059473_3151	MQ	Bacteria; Proteobacteria; Epsilonproteobacteria; Campylobacterales	Bacteria; Campylobacterota; Campylobacteria; Campylobacterales; Arcobacteraceae	64.47	0.61	1038738	0	0	0	20	1176	167
3300059473_3155	MQ	Bacteria; Proteobacteria; Alphaproteobacteria	Bacteria; Proteobacteria; Alphaproteobacteria; Caulobacterales; Hyphomonadaceae; UBA7672	62.56	2.27	2018246	0	0	0	20	2095	297
3300059473_3159	MQ	Bacteria; Bacteroidota; Chitinophagia; Chitinophagales	Bacteria; Bacteroidota; Bacteroidia; Chitinophagales; Chitinophagaceae; SXYR01	61.1	1.48	1810900	0	0	0	12	1751	270
3300059473_3169	MQ	Bacteria	Bacteria; Myxococcota; UBA796; UBA796; GCA-2862545	64.41	2.58	4490828	0	0	0	24	4411	733
3300059473_3172	MQ	Bacteria; Proteobacteria; Alphaproteobacteria	Bacteria; Proteobacteria; Alphaproteobacteria; Holosporales	89.85	0	1149272	1	1	2	44	1146	21
3300059473_3183	MQ	Bacteria; Actinobacteria; Actinomycetia	Bacteria; Actinobacteriota; Acidimicrobiia; Acidimicrobiales; UBA8139; F1-20-MAGs160	70	1.72	1942523	0	0	0	24	2042	249
3300059473_3191	MQ	Bacteria; Bacteroidota	Bacteria; Bacteroidota; Bacteroidia; AKYH767-A	85.12	1.59	2538896	1	1	1	25	2271	282
3300059473_3192	MQ	Bacteria; Proteobacteria; Alphaproteobacteria; Hyphomicrobiales; Nitrobacteraceae; Tardiphaga	Bacteria; Proteobacteria; Alphaproteobacteria; Rhizobiales; Xanthobacteraceae; Tardiphaga	93.17	1.56	5183571	0	0	0	41	5219	348
3300059473_3198	HQ	Bacteria; Bacteroidota	Bacteria; Bacteroidota; Bacteroidia; Flavobacteriales; UA16; UBA4660	100	1.08	2862687	1	1	1	34	2414	26
3300059473_3199	MQ	Bacteria; Actinobacteria; Actinomycetia; Micrococcales; Microbacteriaceae; unclassified; Microbacteriaceae bacterium MWH-Ta3	Bacteria; Actinobacteriota; Actinomycetia; Actinomycetales; Microbacteriaceae; MWH-TA3	71.56	0.8	1083104	0	0	0	32	1152	113
3300059473_3200	MQ	Bacteria; Bacteroidota; Flavobacteriia; Flavobacteriales; Flavobacteriaceae; Flavobacterium	Bacteria; Bacteroidota; Bacteroidia; Flavobacteriales; Flavobacteriaceae; Flavobacterium_B	84.66	1.83	2106399	0	0	0	24	2066	277
3300059473_3208	MQ	Bacteria; Proteobacteria; Gammaproteobacteria	Bacteria; Proteobacteria; Gammaproteobacteria; Steroidobacterales; Steroidobacteraceae; UBA964	84.41	1.31	3515138	0	0	0	39	3462	240
3300059473_3211	MQ	Bacteria; Planctomycetota; Planctomycetia; Pirellulales; Pirellulaceae; Pirellula; Pirellula sp. SH-Sr6A	Bacteria; Planctomycetota; Planctomycetes; Pirellulales; Pirellulaceae; Pirellula_B	81.04	0	4207034	0	1	0	43	3615	321
3300059473_3212	MQ	Bacteria	Bacteria; Dependentiae; Babeliae; Babeliales; GCA-2721975	51.83	0.81	957777	1	1	2	34	919	14
3300059473_3217	MQ	Bacteria; Actinobacteria; Actinomycetia; Candidatus Nanopelagicales	Bacteria; Actinobacteriota; Actinomycetia; Nanopelagicales; Nanopelagicaceae; MAG-120802	74.73	1.16	1158842	0	0	0	26	1243	121
3300059473_3228	MQ	Bacteria; Proteobacteria; Betaproteobacteria; Nitrosomonadales; Methylophilaceae; Methylotenera; Methylotenera sp. G11	Bacteria; Proteobacteria; Gammaproteobacteria; Burkholderiales; Methylophilaceae; Methylotenera	58.78	0	1180473	0	0	0	18	1268	118
3300059473_3229	MQ	Bacteria; Proteobacteria; Gammaproteobacteria	Bacteria; Proteobacteria; Gammaproteobacteria; UBA7366; UBA7366	87.94	1.36	1567191	0	0	0	33	1629	108
3300059473_3231	MQ	Bacteria; Proteobacteria; Deltaproteobacteria; Myxococcales	Bacteria; Myxococcota; Polyangia; Polyangiales; Sandaracinaceae; Sandaracinus	84.3	5.89	8163909	0	0	0	48	7538	933
3300059473_3234	HQ	Bacteria; Proteobacteria; Alphaproteobacteria	Bacteria; Proteobacteria; Alphaproteobacteria; Caulobacterales; Hyphomonadaceae	93.69	0.95	3406165	1	1	1	38	3341	296
3300059473_3238	MQ	Bacteria	Bacteria; Chloroflexota; Anaerolineae; Thermoflexales; J036; J036	89.55	1.82	3309847	0	0	0	37	2995	232
3300059473_324	MQ	Bacteria	Bacteria; Bacteroidota; Kapabacteria; Kapabacteriales; Kapabacteriaceae; UBA10438	76.23	1.09	1687463	0	0	0	27	1602	229
3300059473_3240	MQ	Bacteria; Proteobacteria; Betaproteobacteria; Burkholderiales	Bacteria; Proteobacteria; Gammaproteobacteria; Burkholderiales; Burkholderiaceae	81.93	0.91	1783537	0	0	0	35	1842	205
3300059473_3247	MQ	Bacteria; Planctomycetota; Planctomycetia; Pirellulales; Pirellulaceae; Pirellula; Pirellula sp. SH-Sr6A	Bacteria; Planctomycetota; Planctomycetes; Pirellulales; Pirellulaceae; Pirellula_B	87.15	0	5402491	0	0	0	30	4446	463
3300059473_3248	HQ	Bacteria; Planctomycetota; Planctomycetia	Bacteria; Planctomycetota; Planctomycetes; Pirellulales; Pirellulaceae	97.25	0	5652557	1	2	1	63	4203	93
3300059473_3252	MQ	Bacteria; Chlamydiae; Chlamydiia; Parachlamydiales	Bacteria; Verrucomicrobiota_A; Chlamydiia; Parachlamydiales; SM23-39; 2-02-FULL-45-22_A	92	2.03	1774202	1	1	0	33	1859	133
3300059473_3253	MQ	Bacteria; Proteobacteria	Bacteria; Proteobacteria; Gammaproteobacteria; Steroidobacterales; Steroidobacteraceae	97.46	8.71	8367514	0	1	0	61	7567	34
3300059473_3255	MQ	Bacteria; Chlamydiae; Chlamydiia; Parachlamydiales	Bacteria; Verrucomicrobiota_A; Chlamydiia; Parachlamydiales; Parachlamydiaceae	64.37	0	1206467	0	0	0	22	1146	157
3300059473_3256	MQ	Bacteria; Bacteroidota	Bacteria; Bacteroidota; Bacteroidia; Flavobacteriales; UA16; UBA4660	74.55	0.81	2130479	0	0	0	24	2006	265
3300059473_3260	MQ	Bacteria; Actinobacteria; Actinomycetia	Bacteria; Actinobacteriota; Actinomycetia; Nanopelagicales; AcAMD-5; AcAMD-5	62.07	0.86	941046	0	0	0	27	1091	138
3300059473_3263	MQ	Bacteria	Bacteria; Bdellovibrionota; Oligoflexia; Silvanigrellales; Silvanigrellaceae	85.73	0.84	3463272	2	3	0	48	3113	69
3300059473_3265	MQ	Bacteria	Bacteria; Bdellovibrionota; Oligoflexia; Oligoflexales	89.64	0	4597305	0	1	0	43	3985	158
3300059473_3268	MQ	Bacteria; Proteobacteria; Betaproteobacteria; Burkholderiales	Bacteria; Proteobacteria; Gammaproteobacteria; Burkholderiales; Burkholderiaceae; SYIM01	65.05	3.09	1816405	0	0	0	16	1792	261
3300059473_327	MQ	Bacteria; Proteobacteria; Betaproteobacteria; Nitrosomonadales	Bacteria; Proteobacteria; Gammaproteobacteria; Burkholderiales; Thiobacillaceae; PFJX01	79.47	2.25	3284145	1	0	1	36	3406	354
3300059473_3271	MQ	Bacteria; Proteobacteria; Oligoflexia	Bacteria; Bdellovibrionota; Bacteriovoracia; Bacteriovoracales; Bacteriovoracaceae; UBA6144	66.22	0.89	2353414	0	0	0	23	2648	252
3300059473_3278	MQ	Bacteria; Proteobacteria; Alphaproteobacteria; Caulobacterales; Caulobacteraceae; Caulobacter; Caulobacter vibrioides	Bacteria; Proteobacteria; Alphaproteobacteria; Caulobacterales; Caulobacteraceae; Caulobacter; Caulobacter vibrioides_E	54.6	0	3812502	0	0	0	35	4007	481
3300059473_3284	MQ	Bacteria; Bacteroidota	Bacteria; Bacteroidota; Bacteroidia; AKYH767; B-17BO; UBA2475	84	1.67	3265821	0	0	0	34	3266	322
3300059473_3286	MQ	Bacteria; Proteobacteria; Gammaproteobacteria; unclassified	Bacteria; Proteobacteria; Gammaproteobacteria; Pseudomonadales; Pseudohongiellaceae; UBA5078	60.38	0.99	2054219	0	0	0	19	2135	283
3300059473_3287	MQ	Bacteria; Verrucomicrobia; Verrucomicrobiae; Verrucomicrobiales; Verrucomicrobiaceae; Haloferula	Bacteria; Verrucomicrobiota; Verrucomicrobiae; Verrucomicrobiales; Akkermansiaceae; Haloferula	61.25	2.07	4402775	0	0	0	28	3997	632
3300059473_329	MQ	Bacteria; Proteobacteria; Alphaproteobacteria	Bacteria; Proteobacteria; Alphaproteobacteria; Rickettsiales	83.54	1.9	1180930	1	1	1	24	1189	143
3300059473_3291	MQ	Bacteria; Proteobacteria; Alphaproteobacteria	Bacteria; Proteobacteria; Alphaproteobacteria; Paracaedibacterales; UBA11393	88.43	0	1360206	0	0	0	36	1389	109
3300059473_3292	MQ	Bacteria	Bacteria; Bdellovibrionota_C; UBA2361; UBA2361; UBA2361	57.29	1.71	1818741	0	0	0	21	1810	277
3300059473_3294	MQ	Bacteria; Proteobacteria; Alphaproteobacteria	Bacteria; Proteobacteria; Alphaproteobacteria; Rickettsiales; UBA3002; QFOX01	72.44	4.57	1679688	0	0	0	35	1895	161
3300059473_3297	MQ	Bacteria; Proteobacteria; Betaproteobacteria; Burkholderiales	Bacteria; Proteobacteria; Gammaproteobacteria; Burkholderiales; Burkholderiaceae; Polaromonas	50.86	0	1589038	0	1	0	20	1785	317
3300059473_3298	MQ	Bacteria; Proteobacteria; Gammaproteobacteria; Xanthomonadales; Xanthomonadaceae; Silanimonas; Silanimonas lenta	Bacteria; Proteobacteria; Gammaproteobacteria; Xanthomonadales; Xanthomonadaceae; Silanimonas	75.66	0.5	2110946	0	0	0	37	2172	204
3300059473_3305	MQ	Bacteria; Proteobacteria	Bacteria; Proteobacteria; Alphaproteobacteria; UBA8558	91.21	1.16	1188272	0	1	1	31	1231	121
3300059473_3308	MQ	Bacteria; Proteobacteria; Deltaproteobacteria; Myxococcales; Sandaracinaceae; Sandaracinus; Sandaracinus amylolyticus	Bacteria; Myxococcota; Polyangia; Polyangiales; Sandaracinaceae; Sandaracinus	86.42	2.58	5383771	1	1	0	38	4854	454
3300059473_3312	MQ	Bacteria; Verrucomicrobia	Bacteria; Verrucomicrobiota; Verrucomicrobiae; Verrucomicrobiales; Akkermansiaceae; UBA1315	65.32	3.29	6192100	1	0	0	41	5295	652
3300059473_3316	MQ	Bacteria	Bacteria; Myxococcota; UBA727; UBA727; GCA-2721815	87.65	4.89	6744203	1	0	1	41	6041	537
3300059473_332	MQ	Bacteria	Bacteria; Patescibacteria; Paceibacteria; SW-4-49-11; SW-4-49-11	60.3	0	562120	0	1	0	24	635	65
3300059473_3322	MQ	Bacteria; Bacteroidota; Chitinophagia; Chitinophagales; Chitinophagaceae; unclassified; Chitinophagaceae bacterium IBVUCB2	Bacteria; Bacteroidota; Bacteroidia; Chitinophagales; Chitinophagaceae; JJ008	96.55	0	1932407	1	0	1	34	1764	9
3300059473_3324	MQ	Bacteria; Bacteroidota; Cytophagia; Cytophagales	Bacteria; Bacteroidota; Bacteroidia; Cytophagales; Cyclobacteriaceae; Ga0077538	85.27	1.34	3047479	0	1	0	26	2921	265
3300059473_3336	MQ	Bacteria	Bacteria; Bdellovibrionota; Bdellovibrionia_A; UBA1018; UBA1018	90.12	1.4	2712600	0	2	0	40	2560	146
3300059473_3337	MQ	Bacteria; Proteobacteria; Alphaproteobacteria	Bacteria; Proteobacteria; Alphaproteobacteria; Rickettsiales; UBA1997; UBA2645	56.62	1.1	899449	1	0	1	22	1027	158
3300059473_3340	MQ	Bacteria; Proteobacteria; Betaproteobacteria; Burkholderiales	Bacteria; Proteobacteria; Gammaproteobacteria; Burkholderiales; Burkholderiaceae	94.44	0	3523738	0	1	0	62	3498	181
3300059473_3341	MQ	Bacteria; Proteobacteria; Alphaproteobacteria	Bacteria; Proteobacteria; Alphaproteobacteria; Rickettsiales; UBA3002; QFOX01	64.02	1.1	1669087	1	2	0	33	1839	130
3300059473_3342	MQ	Bacteria; Bacteroidota; Cytophagia; Cytophagales	Bacteria; Bacteroidota; Bacteroidia; Cytophagales; Bernardetiaceae	68.47	2.83	3527000	0	1	1	29	3237	422
3300059473_3347	MQ	Bacteria; Actinobacteria; Actinomycetia; Micrococcales; Microbacteriaceae; Curtobacterium	Bacteria; Actinobacteriota; Actinomycetia; Actinomycetales; Microbacteriaceae; Curtobacterium; Curtobacterium sp001806325	66.82	3.48	3162274	1	0	0	39	3590	539
3300059473_3348	MQ	Bacteria; Proteobacteria; Alphaproteobacteria; Hyphomicrobiales; Devosiaceae; Devosia	Bacteria; Proteobacteria; Alphaproteobacteria; Rhizobiales; Devosiaceae; Devosia	70.91	1.5	2611684	0	0	0	23	2931	371
3300059473_3350	MQ	Bacteria	Bacteria; Bdellovibrionota_C; UBA2361; UBA2361; UBA2361	74.06	0.05	2152247	1	0	0	21	2023	209
3300059473_3351	MQ	Bacteria; Proteobacteria; Oligoflexia	Bacteria; Bdellovibrionota; Bdellovibrionia; Bdellovibrionales; Bdellovibrionaceae	84.3	1.84	2820380	0	1	0	26	2626	249
3300059473_3355	MQ	Bacteria	Bacteria; Planctomycetota; Phycisphaerae; Phycisphaerales; SM1A02	60.61	0	2050141	1	0	1	27	1745	117
3300059473_3359	MQ	Bacteria; Proteobacteria; Alphaproteobacteria; Hyphomonadales; Hyphomonadaceae; Hyphomonas	Bacteria; Proteobacteria; Alphaproteobacteria; Caulobacterales; Hyphomonadaceae; Hyphomonas; Hyphomonas sp001464545	65	0	3004788	0	0	0	34	3106	246
3300059473_3364	MQ	Bacteria; Spirochaetes; Spirochaetia	Bacteria; Spirochaetota; Spirochaetia; Spirochaetales; Spirochaetaceae_B	65.41	0	896615	0	0	1	30	987	116
3300059473_3365	MQ	Bacteria; Proteobacteria; Gammaproteobacteria; Legionellales; Legionellaceae; Legionella	Bacteria; Proteobacteria; Gammaproteobacteria; Legionellales; Legionellaceae	88.01	0.88	1661388	0	0	0	29	1650	148
3300059473_3368	MQ	Bacteria; Bacteroidota; Flavobacteriia; Flavobacteriales; Flavobacteriaceae; Flavobacterium	Bacteria; Bacteroidota; Bacteroidia; Flavobacteriales; Flavobacteriaceae; Flavobacterium_B	64.12	0.12	1716642	0	0	0	20	1739	196
3300059473_3371	MQ	Bacteria; Proteobacteria; Betaproteobacteria; Burkholderiales; Comamonadaceae; Rhodoferax	Bacteria; Proteobacteria; Gammaproteobacteria; Burkholderiales; Burkholderiaceae; Rhodoferax	91	0.03	3494721	0	0	0	35	3360	52
3300059473_3372	MQ	Bacteria	Bacteria; Verrucomicrobiota_A; Chlamydiia; Parachlamydiales	95.69	0.71	2055398	0	1	0	36	1887	99
3300059473_3377	MQ	Bacteria; Gemmatimonadetes; Gemmatimonadetes; Gemmatimonadales	Bacteria; Gemmatimonadota; Gemmatimonadetes; Gemmatimonadales; Gemmatimonadaceae; Fen-1231	73.11	1.1	1574658	0	0	0	36	1615	182
3300059473_3379	MQ	Bacteria; Actinobacteria; Actinomycetia; Corynebacteriales; Mycobacteriaceae; Mycobacteroides	Bacteria; Actinobacteriota; Actinomycetia; Mycobacteriales; Mycobacteriaceae; Mycobacterium; Mycobacterium chelonae	92.12	1.18	4737443	0	0	0	41	5033	399
3300059473_3380	MQ		Bacteria; Proteobacteria; Alphaproteobacteria; Rickettsiales; AB1-6	55.02	1.11	919790	0	0	0	19	825	174
3300059473_3381	MQ	Bacteria	Bacteria; Bdellovibrionota; Bacteriovoracia; Bacteriovoracales; Bacteriovoracaceae	89.91	1.06	2816978	0	0	0	32	2894	136
3300059473_3388	MQ	Bacteria; Bacteroidota	Bacteria; Bacteroidota; Bacteroidia; NS11-12g; UBA955	66.69	0	2433068	0	0	0	24	2286	256
3300059473_3393	MQ	Bacteria; Bacteroidota; Cytophagia; Cytophagales; Cytophagaceae; Aquirufa	Bacteria; Bacteroidota; Bacteroidia; Cytophagales; Spirosomaceae; UBA6715	72.12	0.3	1542677	0	0	0	15	1500	125
3300059473_3394	MQ	Bacteria	Bacteria; Myxococcota; UBA9042; PHBI01; PHBI01; SYAK01	80.33	3.89	5235011	0	1	0	48	4316	637
3300059473_3395	MQ	Bacteria; Bacteroidota	Bacteria; Bacteroidota; Bacteroidia; AKYH767	83.49	0.04	2742597	0	0	0	22	2549	312
3300059473_3397	MQ	Bacteria; Proteobacteria; Alphaproteobacteria	Bacteria; Proteobacteria; Alphaproteobacteria; Paracaedibacterales; UBA11393	93.41	0	946639	0	0	0	38	995	37
3300059473_3399	MQ	Bacteria; Planctomycetota; Planctomycetia	Bacteria; Planctomycetota; Planctomycetes; Pirellulales; UBA1268	80.46	0.1	3813679	1	1	1	36	3183	393
3300059473_340	MQ	Bacteria; Bacteroidota	Bacteria; Bacteroidota; Bacteroidia; Flavobacteriales; GCA-002722245	73.14	0.81	1846864	0	1	0	15	1843	281
3300059473_3401	MQ	Bacteria	Bacteria; Patescibacteria; Paceibacteria; UBA9983; GWA1-40-21; Bog-1340	63.3	1.02	485343	1	1	1	29	555	35
3300059473_3402	MQ	Bacteria; Proteobacteria; Alphaproteobacteria	Bacteria; Proteobacteria; Alphaproteobacteria; Rickettsiales; Midichloriaceae; Marinoinvertebrata	96.7	0	1237632	0	1	1	32	1289	55
3300059473_3409	MQ	Bacteria; Bacteroidota	Bacteria; Bacteroidota; Bacteroidia; Flavobacteriales; Crocinitomicaceae; UBA952	80.47	0.54	2303499	0	0	0	24	2152	198
3300059473_3410	MQ	Bacteria; Proteobacteria; Betaproteobacteria	Bacteria; Proteobacteria; Gammaproteobacteria; Burkholderiales; SG8-39; 2-02-FULL-62-17	96.63	0.24	4341666	1	0	1	37	4360	257
3300059473_3411	MQ	Bacteria	Bacteria; Bdellovibrionota_C; UBA2361; UBA2361; UBA2361	59.74	2.52	1895986	0	0	0	24	1818	193
3300059473_3415	MQ	Bacteria	Bacteria; Bdellovibrionota_C; UBA2361; UBA2361; UBA2361	87.68	0	2509597	1	1	0	36	2312	117
3300059473_3417	MQ	Bacteria	Bacteria; Bdellovibrionota; Bdellovibrionia_A	78.55	1.34	2473208	0	1	0	25	2689	268
3300059473_3421	MQ	Bacteria	Bacteria; Bdellovibrionota_C; UBA2361; UBA2361; UBA2361	90.9	0	3223234	1	1	0	43	3180	114
3300059473_3422	MQ	Bacteria; Actinobacteria; Actinomycetia; Corynebacteriales; Mycobacteriaceae; Mycobacterium	Bacteria; Actinobacteriota; Actinomycetia; Mycobacteriales; Mycobacteriaceae; Mycobacterium	79.68	0.29	2454212	1	0	1	37	2566	269
3300059473_3425	MQ	Bacteria; Proteobacteria	Bacteria; Bdellovibrionota; Bdellovibrionia; Bdellovibrionales; UBA1609	60.12	0	1929349	0	0	0	16	2105	216
3300059473_3431	MQ	Bacteria; Proteobacteria; Betaproteobacteria; Burkholderiales	Bacteria; Proteobacteria; Gammaproteobacteria; Burkholderiales; Burkholderiaceae	50	0	1695853	0	0	0	13	1862	348
3300059473_3434	MQ	Bacteria; Proteobacteria; Gammaproteobacteria; Legionellales; Coxiellaceae; Aquicella; Aquicella lusitana	Bacteria; Proteobacteria; Gammaproteobacteria; DSM-16500; DSM-16500; 2-12-FULL-45-12	59.92	0	811396	0	0	0	20	878	103
3300059473_3436	MQ	Bacteria; Proteobacteria; Alphaproteobacteria	Bacteria; Proteobacteria; Alphaproteobacteria; SHNJ01	90.66	0.87	1672251	0	1	0	31	1813	162
3300059473_3442	MQ	Bacteria; Cyanobacteria; unclassified; Synechococcales; Synechococcaceae; Synechococcus; Synechococcus sp. 8F6	Bacteria; Cyanobacteria; Cyanobacteriia; PCC-6307; Cyanobiaceae; Cyanobium_A	52.71	0.54	1207274	0	0	0	27	1534	206
3300059473_3443	MQ	Bacteria; Bacteroidota	Bacteria; Bacteroidota; Bacteroidia; NS11-12g; UKL13-3; B1	61.52	0.95	1464660	0	0	0	15	1459	229
3300059473_3444	MQ	Bacteria; Proteobacteria; Betaproteobacteria; Burkholderiales; Sphaerotilaceae; Inhella; Inhella inkyongensis	Bacteria; Proteobacteria; Gammaproteobacteria; Burkholderiales; Burkholderiaceae; Inhella	70.64	1.11	2293288	0	0	0	33	2380	260
3300059473_3445	HQ	Bacteria; Proteobacteria; Alphaproteobacteria	Bacteria; Proteobacteria; Alphaproteobacteria; Rickettsiales; UBA6177	95.89	4.19	1588593	1	1	1	39	1597	100
3300059473_3446	MQ	Bacteria; Proteobacteria; Betaproteobacteria	Bacteria; Proteobacteria; Gammaproteobacteria; Burkholderiales; Burkholderiaceae; Rubrivivax	90.87	1.5	4942564	0	0	0	40	4687	227
3300059473_3447	MQ	Bacteria; Cyanobacteria; unclassified; Synechococcales	Bacteria; Cyanobacteria; Cyanobacteriia; PCC-6307; Cyanobiaceae	95.2	1.72	3005093	2	0	1	38	3245	181
3300059473_3449	MQ	Bacteria; Proteobacteria; Betaproteobacteria	Bacteria; Proteobacteria; Gammaproteobacteria; Burkholderiales; Ga0077523; Ga0077526	93.97	3.25	5226228	0	0	0	44	4807	315
3300059473_3453	MQ	Bacteria; Proteobacteria; Betaproteobacteria; Burkholderiales; Comamonadaceae; Hydrogenophaga	Bacteria; Proteobacteria; Gammaproteobacteria; Burkholderiales; Burkholderiaceae; Hydrogenophaga	90.92	0.58	3492400	0	0	0	40	3359	148
3300059473_3455	MQ	Bacteria; Proteobacteria; Alphaproteobacteria; Hyphomicrobiales	Bacteria; Proteobacteria; Alphaproteobacteria; Rhizobiales; Beijerinckiaceae; 28-YEA-48	51.54	0	1835156	0	1	0	19	2024	331
3300059473_3457	MQ	Bacteria; Proteobacteria; Oligoflexia	Bacteria; Bdellovibrionota; Bacteriovoracia; Bacteriovoracales; Bacteriovoracaceae; UBA6144	82.94	1.79	2986836	0	0	0	27	3053	123
3300059473_3461	MQ	Bacteria; Proteobacteria; Deltaproteobacteria; Myxococcales	Bacteria; Myxococcota; Polyangia; Polyangiales; Polyangiaceae; SYFR01	85.69	3.23	5139692	0	0	0	39	4626	446
3300059473_3463	MQ	Bacteria; Proteobacteria; Gammaproteobacteria; Xanthomonadales	Bacteria; Proteobacteria; Gammaproteobacteria; Xanthomonadales; Xanthomonadaceae; SCMT01	88.25	1.69	3990612	0	0	0	33	3761	378
3300059473_3466	MQ	Bacteria; Actinobacteria; Acidimicrobiia; Acidimicrobiales	Bacteria; Actinobacteriota; Acidimicrobiia; Acidimicrobiales; Ilumatobacteraceae	53.74	0	1023477	0	0	0	15	1185	175
3300059473_347	MQ	Bacteria; Planctomycetota; Planctomycetia	Bacteria; Planctomycetota; Planctomycetes; Pirellulales; UBA1268	73.54	0	2179050	0	0	1	26	2056	264
3300059473_3471	MQ	Bacteria; Chlamydiae; Chlamydiia; Parachlamydiales	Bacteria; Verrucomicrobiota_A; Chlamydiia; Parachlamydiales; Rhabdochlamydiaceae	91.05	0.17	1569572	1	0	1	35	1471	29
3300059473_3473	MQ	Bacteria	Bacteria; Proteobacteria; Alphaproteobacteria; Rickettsiales; Anaplasmataceae	73.2	0.95	829983	0	1	0	28	903	80
3300059473_3474	MQ	Bacteria	Bacteria; Bdellovibrionota; Oligoflexia; Oligoflexales	51.97	0	1619249	0	0	0	16	1734	289
3300059473_3478	MQ	Bacteria; Proteobacteria	Bacteria; Bdellovibrionota; Bacteriovoracia; Bacteriovoracales; Bacteriovoracaceae; UBA6144	71.65	1.79	2316028	1	0	1	19	2445	285
3300059473_3479	MQ	Bacteria; Chlamydiae; Chlamydiia	Bacteria; Verrucomicrobiota_A; Chlamydiia; Parachlamydiales; Simkaniaceae	90.54	0	1604269	0	1	0	30	1540	55
3300059473_3482	MQ	Bacteria; Verrucomicrobia; Verrucomicrobiae; Verrucomicrobiales; Verrucomicrobiaceae; Haloferula	Bacteria; Verrucomicrobiota; Verrucomicrobiae; Verrucomicrobiales; Akkermansiaceae; UBA1315	58.39	0.17	1425247	0	1	0	25	1471	180
3300059473_3485	MQ	Bacteria; Proteobacteria	Bacteria; Proteobacteria; Alphaproteobacteria; Bin98	53.93	0	492168	0	0	0	11	552	96
3300059473_3498	MQ	Bacteria; Proteobacteria; Betaproteobacteria; Burkholderiales; Comamonadaceae; Limnohabitans	Bacteria; Proteobacteria; Gammaproteobacteria; Burkholderiales; Burkholderiaceae; Limnohabitans	52.67	1.2	1416063	0	0	0	25	1533	185
3300059473_35	MQ	Bacteria; Firmicutes; Bacilli; Bacillales; Paenibacillaceae; Paenibacillus	Bacteria; Firmicutes; Bacilli; Paenibacillales	55.76	0.24	1018528	0	0	0	12	1144	160
3300059473_3501	MQ	Bacteria; Armatimonadetes	Bacteria; Armatimonadota; Fimbriimonadia; Fimbriimonadales; Fimbriimonadaceae; UBA2391	92.75	0.93	2559924	0	1	1	42	2515	78
3300059473_3503	MQ	Bacteria; Cyanobacteria; unclassified; Synechococcales	Bacteria; Cyanobacteria; Cyanobacteriia; PCC-6307; Cyanobiaceae	50.49	0.63	1259524	0	0	0	12	1457	177
3300059473_3506	MQ	Bacteria; Bacteroidota	Bacteria; Bacteroidota; Bacteroidia; Flavobacteriales; GCA-002722245	64.98	1.51	1649000	0	0	0	22	1694	267
3300059473_3508	MQ		Bacteria; Dependentiae; Babeliae	68.92	0	607993	1	1	1	32	636	60
3300059473_3515	MQ	Bacteria; Cyanobacteria; unclassified; Synechococcales	Bacteria; Cyanobacteria; Cyanobacteriia; PCC-6307; Cyanobiaceae	97.78	0.95	2985493	0	1	0	39	3093	54
3300059473_3518	MQ	Bacteria; Actinobacteria; Actinomycetia	Bacteria; Actinobacteriota; Actinomycetia; Nanopelagicales; S36-B12; UBA10649	89.23	1.99	2580109	1	0	1	38	2689	195
3300059473_3523	MQ	Bacteria	Bacteria; Patescibacteria; UBA1384; XYA2-FULL-43-10; XYA2-FULL-43-10	66.12	0	675056	1	2	2	38	723	18
3300059473_3527	HQ	Bacteria; Proteobacteria; Deltaproteobacteria; Myxococcales	Bacteria; Myxococcota; Myxococcia; Myxococcales; Myxococcaceae; FEN-1143	92.49	0	5792680	1	1	1	41	5175	133
3300059473_3530	MQ	Bacteria; Cyanobacteria; unclassified; Synechococcales	Bacteria; Cyanobacteria; Cyanobacteriia; PCC-6307; Cyanobiaceae; Cyanobium_A	77.26	0.14	2115273	1	0	0	32	2412	183
3300059473_3531	MQ	Bacteria	Bacteria; Bdellovibrionota_C; UBA2361; UBA2361; UBA2361	59.94	1.68	2181777	0	0	0	31	2202	282
3300059473_3541	MQ		Bacteria; Proteobacteria; Alphaproteobacteria; Rickettsiales; AB1-6	61.6	0	488159	1	1	1	36	505	55
3300059473_3543	MQ	Bacteria; Bacteroidota	Bacteria; Bacteroidota; Bacteroidia; NS11-12g; UKL13-3; UKL13-3	86.61	0.71	2185186	0	0	0	21	2079	196
3300059473_3544	MQ	Bacteria; Proteobacteria; Alphaproteobacteria	Bacteria; Proteobacteria; Alphaproteobacteria; UBA1301; UBA1301	99.57	0	2688941	1	0	1	43	2724	24
3300059473_3551	MQ	Bacteria; Proteobacteria	Bacteria; Proteobacteria; Alphaproteobacteria; Rickettsiales; UBA4311	73.29	0.99	965108	0	1	1	31	1099	124
3300059473_3554	MQ	Bacteria; Chlamydiae; Chlamydiia; Parachlamydiales	Bacteria; Verrucomicrobiota_A; Chlamydiia; Parachlamydiales; Simkaniaceae	88.68	0	1271140	0	1	0	31	1265	85
3300059473_3556	MQ	Bacteria	Bacteria; Bdellovibrionota_C; UBA2361; UBA2361; UBA2361	70.9	1.1	2900645	0	0	0	36	2714	215
3300059473_356	MQ	Bacteria; Proteobacteria; Alphaproteobacteria	Bacteria; Proteobacteria; Alphaproteobacteria; Rickettsiales; UBA6187; 1-14-0-20-39-49	76.11	1.1	1317100	1	2	1	29	1480	191
3300059473_3561	MQ	Bacteria; Bacteroidota	Bacteria; Bacteroidota; Bacteroidia; AKYH767; B-17BO; UBA2475	71.77	0.81	1985610	0	0	0	20	1916	260
3300059473_3565	MQ	Bacteria; Proteobacteria; Alphaproteobacteria; Hyphomicrobiales	Bacteria; Proteobacteria; Alphaproteobacteria; Rhizobiales; Anderseniellaceae; QKVK01	63.57	0.94	2344059	0	0	0	29	2593	353
3300059473_3569	MQ	Bacteria	Bacteria; Cyanobacteria; Vampirovibrionia; Obscuribacterales; Obscuribacteraceae; Ga0077546	96.58	7.41	6775867	0	2	0	61	6067	88
3300059473_357	MQ	Bacteria; Proteobacteria; Alphaproteobacteria; Rickettsiales	Bacteria; Proteobacteria; Alphaproteobacteria; Rickettsiales; Rickettsiaceae	68.09	2.61	830367	0	0	0	28	857	130
3300059473_3570	HQ	Bacteria; Bacteroidota	Bacteria; Bacteroidota; Bacteroidia; AKYH767; B-17BO	92.92	1.59	3281822	1	1	1	23	3054	254
3300059473_3572	MQ	Bacteria; Bacteroidota	Bacteria; Bacteroidota; Bacteroidia; Chitinophagales; Saprospiraceae; M3007	72.9	0.99	3841915	0	0	0	23	3418	378
3300059473_3573	MQ	Bacteria	Bacteria; Verrucomicrobiota_A; Chlamydiia; 2-12-FULL-49-11; 2-12-FULL-49-11	86.49	0.68	1266382	0	0	0	30	1268	122
3300059473_3578	MQ	Bacteria	Bacteria; Myxococcota; UBA796; UBA796	72.21	1.68	2984119	0	0	0	36	2870	399
3300059473_3579	MQ	Bacteria; Actinobacteria; Actinomycetia	Bacteria; Actinobacteriota; Actinomycetia; Nanopelagicales	52.28	1.32	796190	0	1	0	18	894	100
3300059473_3587	MQ	Bacteria; Verrucomicrobia; Opitutae; Opitutales	Bacteria; Verrucomicrobiota; Verrucomicrobiae; Opitutales; Opitutaceae; Tous-C4FEB	63.99	0.86	2343468	0	0	0	23	2335	339
3300059473_3599	HQ	Bacteria; Bacteroidota; Sphingobacteriia; Sphingobacteriales; Sphingobacteriaceae; Pedobacter	Bacteria; Bacteroidota; Bacteroidia; Sphingobacteriales; Sphingobacteriaceae; Pelobium	98.09	0.16	3960320	1	1	1	37	3562	49
3300059473_360	MQ	Bacteria; Verrucomicrobia; Verrucomicrobiae; Verrucomicrobiales; Verrucomicrobiaceae; Haloferula	Bacteria; Verrucomicrobiota; Verrucomicrobiae; Verrucomicrobiales; Akkermansiaceae; UBA956	61.38	3.45	3240855	1	0	0	26	2886	274
3300059473_3600	MQ	Bacteria; Bacteroidota	Bacteria; Bacteroidota; Bacteroidia; NS11-12g; UKL13-3	92.87	2.25	2168186	0	1	0	27	2005	176
3300059473_3601	MQ	Bacteria	Bacteria; Verrucomicrobiota; Kiritimatiellae; UBA8416	82.77	0.56	2010226	0	0	0	28	2006	209
3300059473_3603	MQ	Bacteria; Bacteroidota; Chitinophagia; Chitinophagales; Chitinophagaceae; Lacibacter; Lacibacter cauensis	Bacteria; Bacteroidota; Bacteroidia; Chitinophagales; Chitinophagaceae; Lacibacter	77.8	1.03	1551838	1	0	1	21	1559	178
3300059473_3604	MQ	Bacteria; Bacteroidota	Bacteria; Bacteroidota; Bacteroidia; Bacteroidales; FEN-979; FEN-979	54.2	1.88	2274644	0	1	0	31	2172	302
3300059473_3608	MQ	Bacteria; Proteobacteria; Alphaproteobacteria; Rhodospirillales; Acetobacteraceae; Falsiroseomonas; Falsiroseomonas bella	Bacteria; Proteobacteria; Alphaproteobacteria; Acetobacterales; Acetobacteraceae; Roseomonas_A	87.19	1.66	6117301	1	1	1	40	6267	503
3300059473_3609	MQ	Bacteria	Bacteria; Bdellovibrionota; Oligoflexia; Oligoflexales	90.48	3.36	5706091	1	1	0	38	5258	94
3300059473_3611	MQ	Bacteria; Proteobacteria	Bacteria; Bdellovibrionota; Oligoflexia; Oligoflexales	67.3	0	1919052	1	1	1	27	1922	208
3300059473_3615	MQ	Bacteria	Bacteria; Armatimonadota	84.47	3.24	4485399	0	1	1	33	4009	616
3300059473_362	MQ	Bacteria; Cyanobacteria; unclassified; Synechococcales	Bacteria; Cyanobacteria; Cyanobacteriia; PCC-6307; Cyanobiaceae; Cyanobium_A	57.76	3.45	1910163	0	0	0	31	2249	230
3300059473_3620	MQ	Bacteria; Verrucomicrobia; Opitutae; Opitutales; Opitutaceae; Opitutus	Bacteria; Verrucomicrobiota; Verrucomicrobiae; Opitutales; Opitutaceae; Lacunisphaera; Lacunisphaera sp005787865	72.46	0	2226205	0	0	0	27	2187	290
3300059473_3625	MQ	Bacteria; Proteobacteria; Gammaproteobacteria	Bacteria; Proteobacteria; Gammaproteobacteria; Francisellales	81.96	2.25	1519111	0	0	0	38	1490	125
3300059473_3626	MQ	Bacteria; Bacteroidota; Bacteroidia	Bacteria; Bacteroidota; Bacteroidia; Bacteroidales; Lentimicrobiaceae; UBA4417	86.02	2.33	3514994	0	0	0	34	3049	277
3300059473_3631	MQ	Bacteria	Bacteria; Proteobacteria; Alphaproteobacteria; Rickettsiales; Anaplasmataceae	83.43	1.66	992836	1	0	1	23	1055	108
3300059473_3634	MQ	Bacteria; Proteobacteria	Bacteria; Proteobacteria; Magnetococcia; Magnetococcales; WMHbin3_A; WMHbinv6	59.48	1.72	1862697	2	0	1	22	1819	285
3300059473_3635	MQ	Bacteria; Proteobacteria; Deltaproteobacteria; Desulfobacterales	Bacteria; Desulfobacterota; Desulfobacteria; Desulfobacterales; Desulfatirhabdiaceae; RAAP-1	91.36	2.06	3648151	1	0	0	33	3520	309
3300059473_3638	MQ	Bacteria	Bacteria; Verrucomicrobiota; Kiritimatiellae; UBA8416	72.84	1.69	3354780	0	1	0	23	2949	476
3300059473_3639	MQ	Bacteria; Proteobacteria	Bacteria; Proteobacteria; Alphaproteobacteria; Rickettsiales; UBA4311	85.93	1.2	1163159	1	1	2	30	1234	75
3300059473_3640	MQ	Bacteria	Bacteria; Margulisbacteria; Marinamargulisbacteria; SXXA01	89.74	2.99	1771314	1	2	0	31	1746	148
3300059473_3643	HQ	Bacteria	Bacteria; Bdellovibrionota; FAC87; UBA2466; UBA2466	93.22	1.68	2375807	1	1	1	42	2333	27
3300059473_3645	MQ	Bacteria; Proteobacteria	Bacteria; Bdellovibrionota; Bacteriovoracia; Bacteriovoracales; Bacteriovoracaceae	56.14	0	2396376	1	1	1	18	2540	308
3300059473_3646	MQ	Bacteria; Cyanobacteria; unclassified; Synechococcales	Bacteria; Cyanobacteria; Cyanobacteriia; PCC-6307; Cyanobiaceae	80.19	1.9	2533400	1	0	0	33	2825	326
3300059473_3648	MQ	Bacteria; Chloroflexi; Chloroflexia; Chloroflexales; Chloroflexaceae; Chloroflexus	Bacteria; Chloroflexota; Chloroflexia; Chloroflexales; Chloroflexaceae	87.26	1.13	3088836	2	1	0	43	2969	317
3300059473_3650	MQ	Bacteria; Verrucomicrobia	Bacteria; Verrucomicrobiota; Verrucomicrobiae; Pedosphaerales; UBA9464; UBA9464	55.42	0.71	2295078	0	0	0	23	2134	357
3300059473_3652	MQ	Bacteria; Planctomycetota; Planctomycetia; Pirellulales; Pirellulaceae; Pirellula; Pirellula sp. SH-Sr6A	Bacteria; Planctomycetota; Planctomycetes; Pirellulales; Pirellulaceae; Pirellula_B	51.9	0	4138047	0	0	0	24	3641	513
3300059473_3655	MQ	Bacteria	Bacteria; Bdellovibrionota; Bdellovibrionia; Bdellovibrionales; Bdellovibrionaceae; Ga0074137	96.69	1.79	3741765	1	0	0	38	3613	100
3300059473_3656	MQ	Bacteria; Proteobacteria; Alphaproteobacteria; Rhodobacterales	Bacteria; Proteobacteria; Alphaproteobacteria; Rhodobacterales; Rhodobacteraceae; Cypionkella	78.98	1.52	3421896	0	0	0	28	3796	487
3300059473_366	MQ	Bacteria; Verrucomicrobia; Verrucomicrobiae; Verrucomicrobiales; Verrucomicrobiaceae; Haloferula	Bacteria; Verrucomicrobiota; Verrucomicrobiae; Verrucomicrobiales; Akkermansiaceae; UBA1315	84.95	0.57	2559235	0	0	0	27	2377	321
3300059473_3665	MQ	Bacteria	Bacteria; Verrucomicrobiota; Kiritimatiellae; LD1-PB3	50.13	0.09	1805926	1	0	1	22	1793	298
3300059473_3666	MQ	Bacteria; Actinobacteria; Actinomycetia	Bacteria; Actinobacteriota; Actinomycetia; Nanopelagicales; S36-B12; UBA11398	68.06	0.27	1818113	0	0	0	20	1998	243
3300059473_3680	MQ	Bacteria	Bacteria; Verrucomicrobiota; Kiritimatiellae; UBA8416	73.27	0.34	2469027	1	0	1	30	2371	306
3300059473_3686	MQ	Bacteria; Bacteroidota; Sphingobacteriia; Sphingobacteriales	Bacteria; Bacteroidota; Bacteroidia; Sphingobacteriales; Sphingobacteriaceae	95.47	2.67	2131836	0	0	0	34	2132	183
3300059473_3688	MQ	Bacteria	Bacteria; Bdellovibrionota; Bdellovibrionia_A; UBA1018; UBA1018	91.91	1.79	3611269	2	0	2	42	3464	77
3300059473_3689	MQ	Bacteria	Bacteria; Bdellovibrionota_C; UBA2361; UBA2361; UBA2361	91.74	1.26	3403370	1	0	1	41	2972	67
3300059473_369	MQ	Bacteria; Planctomycetota; Planctomycetia; Pirellulales	Bacteria; Planctomycetota; Planctomycetes; Pirellulales; Pirellulaceae	82.46	0.11	4169868	1	1	0	30	3531	509
3300059473_3692	MQ	Bacteria	Bacteria; Patescibacteria; Paceibacteria; UBA9983; UBA5272; UBA11704	51.67	0	621996	0	0	2	33	735	68
3300059473_3694	MQ	Bacteria; Planctomycetota; Planctomycetia	Bacteria; Planctomycetota; Planctomycetes; Pirellulales; UBA1268	50.88	1.75	2044317	0	0	0	24	1898	313
3300059473_3699	MQ	Bacteria	Bacteria; Myxococcota; UBA9042; PHBI01; PHBI01; SYAK01	76.24	3.55	4204122	3	0	1	36	3415	403
3300059473_3700	MQ	Bacteria; Actinobacteria; Actinomycetia; Micrococcales; Microbacteriaceae; Microbacterium	Bacteria; Actinobacteriota; Actinomycetia; Actinomycetales; Microbacteriaceae; Microbacterium	88.62	0.86	3299260	1	0	0	45	3420	263
3300059473_3701	MQ	Bacteria	Bacteria; Bdellovibrionota; Oligoflexia; Silvanigrellales; Silvanigrellaceae	83.83	0.84	3107765	1	0	0	39	2908	170
3300059473_3702	MQ	Bacteria; Cyanobacteria; unclassified; Synechococcales	Bacteria; Cyanobacteria; Cyanobacteriia; PCC-6307; Cyanobiaceae	67.94	0.54	2117309	1	0	0	30	2336	281
3300059473_3704	MQ	Bacteria; Proteobacteria; Alphaproteobacteria	Bacteria; Proteobacteria; Alphaproteobacteria; UBA1301; UBA1301; SZUA-430	53.75	0.6	1835199	0	0	0	15	1908	208
3300059473_3705	MQ	Bacteria; Bacteroidota; Chitinophagia; Chitinophagales	Bacteria; Bacteroidota; Bacteroidia; Chitinophagales; Chitinophagaceae; SXYR01	92.05	2.46	3631520	0	0	0	35	3145	234
3300059473_3709	HQ	Bacteria; Proteobacteria; Gammaproteobacteria	Bacteria; Proteobacteria; Gammaproteobacteria	94.19	0.87	1898976	1	1	1	35	1858	49
3300059473_3710	MQ	Bacteria; Actinobacteria; Actinomycetia	Bacteria; Actinobacteriota; Actinomycetia; Nanopelagicales; S36-B12	84.07	0.27	1687919	0	0	0	34	1744	95
3300059473_3712	MQ	Bacteria; Verrucomicrobia	Bacteria; Verrucomicrobiota; Verrucomicrobiae; Chthoniobacterales; Chthoniobacteraceae; Chth-196	57.51	0	1872394	1	0	0	14	1622	332
3300059473_3714	MQ	Bacteria; Proteobacteria; Alphaproteobacteria; Caulobacterales	Bacteria; Proteobacteria; Alphaproteobacteria; Caulobacterales; Caulobacteraceae	95.94	2.95	3766927	0	0	0	43	3749	132
3300059473_3721	HQ	Bacteria; Bacteroidota; Chitinophagia; Chitinophagales	Bacteria; Bacteroidota; Bacteroidia; Chitinophagales; Chitinophagaceae	99.01	1.48	3727442	1	1	1	36	3351	136
3300059473_3722	MQ	Bacteria; Firmicutes	Bacteria; Firmicutes; Bacilli; Mycoplasmatales; UBA3375	87.15	0	760730	0	0	0	11	845	82
3300059473_3724	MQ	Bacteria; Proteobacteria; Betaproteobacteria; Burkholderiales	Bacteria; Proteobacteria; Gammaproteobacteria; Burkholderiales; Burkholderiaceae; Polaromonas	54.98	0	1591930	0	0	0	24	1743	262
3300059473_3729	MQ	Bacteria; Proteobacteria; Alphaproteobacteria	Bacteria; Proteobacteria; Alphaproteobacteria; Caulobacterales; Hyphomonadaceae; VFBF01	88.31	0.89	3119563	0	0	0	31	3474	345
3300059473_373	MQ	Bacteria; Planctomycetota; Planctomycetia; Pirellulales; Pirellulaceae; Pirellula; Pirellula sp. SH-Sr6A	Bacteria; Planctomycetota; Planctomycetes; Pirellulales; Pirellulaceae; Pirellula_B	74.05	0.4	3607849	0	1	0	21	3146	394
3300059473_3734	MQ	Bacteria; Bacteroidota; Saprospiria; Saprospirales	Bacteria; Bacteroidota; Bacteroidia; Chitinophagales; Saprospiraceae; Saprospira	56.98	0.5	1765577	0	0	0	16	1718	289
3300059473_3736	MQ	Bacteria	Bacteria; Eremiobacterota; UBP9; UBA4705	91.11	3.7	5943130	0	0	0	52	5881	331
3300059473_3739	MQ	Bacteria; Verrucomicrobia; Verrucomicrobiae; Verrucomicrobiales; Verrucomicrobiaceae; Prosthecobacter	Bacteria; Verrucomicrobiota; Verrucomicrobiae; Verrucomicrobiales; Verrucomicrobiaceae; Prosthecobacter	76.61	0.91	4931678	0	0	0	45	4301	527
3300059473_3743	MQ	Bacteria	Bacteria; Bacteroidota; Kapabacteria; Kapabacteriales; XYC2-FULL-35-21	77.41	3.01	2752113	0	1	0	26	2602	385
3300059473_3744	MQ	Bacteria; Proteobacteria; Deltaproteobacteria; Myxococcales	Bacteria; Myxococcota; Myxococcia; Myxococcales; Myxococcaceae	82.45	1.97	4170338	1	0	1	35	3951	349
3300059473_3749	MQ	Bacteria; Proteobacteria; Gammaproteobacteria; Legionellales; Legionellaceae; Legionella	Bacteria; Proteobacteria; Gammaproteobacteria; Legionellales; Legionellaceae; UBA2653	93.12	1.07	1899760	1	0	0	36	1868	83
3300059473_3752	MQ	Bacteria; Proteobacteria; Oligoflexia	Bacteria; Bdellovibrionota; Bdellovibrionia; Bdellovibrionales; Bdellovibrionaceae	81.08	0.89	2518934	0	0	0	25	2715	319
3300059473_3753	MQ	Bacteria; Proteobacteria; Alphaproteobacteria; Sphingomonadales; Sphingosinicellaceae; Polymorphobacter	Bacteria; Proteobacteria; Alphaproteobacteria; Sphingomonadales; Sphingomonadaceae; Sandarakinorhabdus	81.04	1.01	2888308	0	1	0	33	3025	294
3300059473_3755	MQ	Bacteria; Actinobacteria; Actinomycetia	Bacteria; Actinobacteriota; Actinomycetia; Nanopelagicales; S36-B12	67.65	0	1231895	0	0	0	15	1322	107
3300059473_3760	MQ	Bacteria	Bacteria; Dependentiae; Babeliae; Babeliales; Babeliaceae	50.61	0.61	846085	1	1	2	34	930	80
3300059473_3763	MQ	Bacteria; Proteobacteria; Betaproteobacteria	Bacteria; Proteobacteria; Gammaproteobacteria; Burkholderiales; SG8-41	87.34	1.21	4496616	0	0	0	27	4470	367
3300059473_3766	MQ	Bacteria	Bacteria; Patescibacteria; Paceibacteria; UBA9983; UBA1006	70.38	1.72	625683	0	0	1	33	658	29
3300059473_3767	MQ	Bacteria	Bacteria; Myxococcota; UBA796; UBA796; GCA-2862545	84.32	3.06	5561085	0	2	0	44	5043	446
3300059473_3776	MQ	Bacteria; Proteobacteria	Bacteria; Bdellovibrionota; Oligoflexia; Oligoflexales	81.19	0.42	3339810	0	0	0	36	3340	333
3300059473_3777	MQ	Bacteria; Proteobacteria	Bacteria; Bdellovibrionota; Bacteriovoracia; Bacteriovoracales; Bacteriovoracaceae	92.13	0.89	3172537	0	0	0	33	3132	175
3300059473_3781	HQ	Bacteria; Proteobacteria; Alphaproteobacteria; Sphingomonadales; Sphingomonadaceae; Novosphingobium	Bacteria; Proteobacteria; Alphaproteobacteria; Sphingomonadales; Sphingomonadaceae; Novosphingobium	95.78	0.09	3331275	1	1	1	40	3290	125
3300059473_3784	MQ	Bacteria; Proteobacteria; Alphaproteobacteria; Hyphomicrobiales; Kaistiaceae; Prosthecomicrobium; Prosthecomicrobium hirschii	Bacteria; Proteobacteria; Alphaproteobacteria; Rhizobiales; Ancalomicrobiaceae; Prosthecomicrobium	93.41	1.37	3609908	0	0	0	46	3535	222
3300059473_3785	MQ	Bacteria; Verrucomicrobia; Verrucomicrobiae; Verrucomicrobiales; Verrucomicrobiaceae; Prosthecobacter	Bacteria; Verrucomicrobiota; Verrucomicrobiae; Verrucomicrobiales; Verrucomicrobiaceae; Prosthecobacter	68.82	0	3717795	1	0	1	25	3409	589
3300059473_3788	MQ	Bacteria	Bacteria; Myxococcota; XYA12-FULL-58-9; XYA12-FULL-58-9; XYA12-FULL-58-9	92.47	1.94	2715430	1	1	0	44	2359	45
3300059473_3789	HQ	Bacteria	Bacteria; Planctomycetota; Phycisphaerae; Phycisphaerales; SM1A02	96.59	1.14	3758456	1	2	2	48	3050	71
3300059473_379	MQ	Bacteria; Proteobacteria; Deltaproteobacteria; Myxococcales	Bacteria; Myxococcota; Polyangia; Nannocystales; Nannocystaceae; Ga0077550	51.13	0	4458758	0	1	0	25	4335	763
3300059473_3794	MQ	Bacteria; Proteobacteria	Bacteria; Proteobacteria; Gammaproteobacteria; Steroidobacterales; Steroidobacteraceae; UBA964	85.44	2.25	3687329	1	0	1	43	3664	298
3300059473_3796	MQ	Bacteria; Proteobacteria; Deltaproteobacteria; Myxococcales	Bacteria; Myxococcota; Polyangia; Polyangiales; Ga0077539; SCUS01	92.58	1.29	6512464	0	3	0	43	5804	488
3300059473_38	MQ	Bacteria; Bacteroidota	Bacteria; Bacteroidota; Bacteroidia; Flavobacteriales	60.62	1.67	1641544	1	0	0	16	1650	266
3300059473_3803	MQ	Bacteria	Bacteria; Bdellovibrionota_C; UBA2361; UBA2361; UBA2361	80.64	0.59	2800577	0	0	0	20	2699	326
3300059473_3807	MQ	Bacteria	Bacteria; Bdellovibrionota_C; UBA2361; UBA2361; UBA2361	90.76	0.42	3806034	0	0	0	45	3541	127
3300059473_3810	MQ	Bacteria	Bacteria; Bdellovibrionota; UBA2394; UBA2428; UBA2428	89.78	0.89	2519543	1	1	1	41	2647	175
3300059473_3812	MQ	Bacteria; Gemmatimonadetes; Gemmatimonadetes; Gemmatimonadales	Bacteria; Gemmatimonadota; Gemmatimonadetes; Gemmatimonadales; Gemmatimonadaceae; Fen-1231	95.4	1.1	2119732	1	0	1	49	2007	61
3300059473_3813	MQ	Bacteria; Proteobacteria	Bacteria; Proteobacteria; Alphaproteobacteria; Rickettsiales; UBA4311	68.37	0.63	689575	0	1	1	23	843	114
3300059473_382	MQ	Bacteria; Proteobacteria; Betaproteobacteria; Burkholderiales	Bacteria; Proteobacteria; Gammaproteobacteria; Burkholderiales; Burkholderiaceae; Rhodoferax	61.23	0.92	2054005	0	0	0	21	2205	268
3300059473_3821	MQ	Bacteria; Proteobacteria; Gammaproteobacteria	Bacteria; Proteobacteria; Gammaproteobacteria; Steroidobacterales; Steroidobacteraceae	98.1	2.85	3425578	0	1	1	48	3191	15
3300059473_3824	MQ	Bacteria; Proteobacteria; Gammaproteobacteria; Nevskiales; Sinobacteraceae; Solimonas	Bacteria; Proteobacteria; Gammaproteobacteria; Nevskiales; Nevskiaceae; Solimonas_A	99.3	0.91	3907833	0	1	1	47	3703	24
3300059473_3825	MQ	Bacteria; Proteobacteria; Betaproteobacteria; Burkholderiales	Bacteria; Proteobacteria; Gammaproteobacteria; Burkholderiales; Burkholderiaceae; UBA4615	83.81	1.71	3929513	0	0	0	36	3998	310
3300059473_3827	MQ	Bacteria	Bacteria; Bacteroidota; Kapabacteria; Kapabacteriales; GCA-002839825	92.69	0.55	3463015	1	0	1	31	3138	247
3300059473_3830	MQ	Bacteria	Bacteria; Bdellovibrionota; Bdellovibrionia_A; UBA1018; UBA1018	93.45	0.89	2895174	0	1	0	42	2835	35
3300059473_3831	MQ	Bacteria; Proteobacteria; Alphaproteobacteria; Caulobacterales; Caulobacteraceae; Phenylobacterium	Bacteria; Proteobacteria; Alphaproteobacteria; Caulobacterales; Caulobacteraceae; Phenylobacterium	54.89	0	2112392	0	0	0	27	2328	334
3300059473_3832	MQ	Bacteria	Bacteria; Proteobacteria; Gammaproteobacteria; Methylococcales; Methylococcaceae; UBA6136; UBA6136 sp002423305	57.58	1.12	1679689	0	0	0	23	1875	216
3300059473_3833	MQ	Bacteria; Bacteroidota; Flavobacteriia; Flavobacteriales; Flavobacteriaceae; Flavobacterium	Bacteria; Bacteroidota; Bacteroidia; Flavobacteriales; Flavobacteriaceae; Flavobacterium	68.26	2.59	3127473	0	0	0	30	3031	288
3300059473_3839	MQ	Bacteria; Proteobacteria; Betaproteobacteria; Burkholderiales	Bacteria; Proteobacteria; Gammaproteobacteria; Burkholderiales; Burkholderiaceae; QOAZ01	63.28	0	2380920	1	0	0	37	2434	273
3300059473_384	MQ	Bacteria; Proteobacteria; Oligoflexia; Bdellovibrionales; Bdellovibrionaceae; Bdellovibrio; Bdellovibrio bacteriovorus	Bacteria; Bdellovibrionota; Bdellovibrionia; Bdellovibrionales; Bdellovibrionaceae; Ga0074139	56.65	0	1563832	1	0	1	12	1709	235
3300059473_3840	MQ	Bacteria; Proteobacteria; Alphaproteobacteria; Hyphomicrobiales	Bacteria; Proteobacteria; Alphaproteobacteria; Rhizobiales; Beijerinckiaceae; PAR1	75.17	1.72	3506047	0	0	0	34	3617	317
3300059473_3841	MQ	Bacteria; Proteobacteria; Betaproteobacteria; Burkholderiales	Bacteria; Proteobacteria; Gammaproteobacteria; Burkholderiales; Burkholderiaceae; Rubrivivax	86.22	1.12	3291782	1	0	1	39	3330	361
3300059473_3843	MQ	Bacteria; Bacteroidota	Bacteria; Bacteroidota; Bacteroidia; Flavobacteriales; UA16; UBA4660	59.19	1.14	1701388	0	0	0	17	1662	262
3300059473_3844	MQ	Bacteria; Bacteroidota	Bacteria; Bacteroidota; Bacteroidia; Flavobacteriales; Crocinitomicaceae; UBA952	96.27	1.62	2149482	0	0	0	23	1962	109
3300059473_3845	MQ	Bacteria; Proteobacteria	Bacteria; Bdellovibrionota; Bacteriovoracia; Bacteriovoracales; Bacteriovoracaceae; UBA4096	92.11	0	3173440	1	0	1	26	3375	190
3300059473_3846	MQ	Bacteria; Verrucomicrobia; Verrucomicrobiae	Bacteria; Verrucomicrobiota; Verrucomicrobiae; Verrucomicrobiales; Akkermansiaceae; UBA1315	89.9	4.49	5172345	0	1	0	39	4782	413
3300059473_3851	MQ	Bacteria; Proteobacteria; Gammaproteobacteria	Bacteria; Proteobacteria; Gammaproteobacteria; UBA9339; UBA9339; UBA9339	54.55	0	696749	0	0	0	24	690	40
3300059473_3855	MQ	Bacteria; Proteobacteria; Betaproteobacteria	Bacteria; Proteobacteria; Gammaproteobacteria; Burkholderiales; SG8-41; PALSA-1004	87.86	1.41	4103189	1	1	1	36	4277	336
3300059473_3856	MQ	Bacteria; Bacteroidota; Chitinophagia; Chitinophagales	Bacteria; Bacteroidota; Bacteroidia; Chitinophagales; Chitinophagaceae; Ferruginibacter	66.02	1.72	2411268	0	0	0	16	2389	268
3300059473_3858	MQ	Bacteria; Proteobacteria; Betaproteobacteria; Burkholderiales	Bacteria; Proteobacteria; Gammaproteobacteria; Burkholderiales	88.38	2.14	4796650	0	0	0	38	4990	462
3300059473_3861	MQ	Bacteria; Proteobacteria; Gammaproteobacteria; Pseudomonadales; Pseudomonadaceae; Pseudomonas; Pseudomonas putida	Bacteria; Proteobacteria; Gammaproteobacteria; Pseudomonadales; Pseudomonadaceae; Pseudomonas_E; Pseudomonas_E hunanensis	95.85	0.92	5739458	4	0	0	61	5565	66
3300059473_3865	MQ	Bacteria; Proteobacteria; Oligoflexia	Bacteria; Bdellovibrionota; Bacteriovoracia; Bacteriovoracales; Bacteriovoracaceae; UBA6144	51.04	3.51	2502248	1	0	0	17	2775	332
3300059473_3866	MQ	Bacteria; Proteobacteria; Betaproteobacteria; Burkholderiales; Comamonadaceae; Rhodoferax	Bacteria; Proteobacteria; Gammaproteobacteria; Burkholderiales; Burkholderiaceae; Rhodoferax	72.11	0.62	2118698	0	0	0	26	2331	262
3300059473_3870	MQ	Bacteria; Bacteroidota	Bacteria; Bacteroidota; Bacteroidia; Bacteroidales; UBA12481; UBA12481	50.81	1.43	2317555	1	0	1	18	2108	390
3300059473_3873	MQ	Bacteria	Bacteria; Bdellovibrionota_C; UBA2361; UBA2361; UBA2361	86.33	0.84	2974732	1	1	1	42	2739	173
3300059473_3878	MQ	Bacteria; Proteobacteria; Alphaproteobacteria	Bacteria; Proteobacteria; Alphaproteobacteria; SHNJ01	97.85	0	1556102	0	0	0	38	1637	52
3300059473_3879	MQ	Bacteria; Bacteroidota	Bacteria; Bacteroidota; Bacteroidia; Bacteroidales; F082; UBA6192	59.75	1.08	2072528	1	0	0	19	1906	264
3300059473_388	MQ	Bacteria; Proteobacteria; Betaproteobacteria	Bacteria; Proteobacteria; Gammaproteobacteria; Burkholderiales; Rhodocyclaceae; Paddy-1	50	0	1185014	0	0	0	17	1297	124
3300059473_3881	MQ	Bacteria; Verrucomicrobia; Verrucomicrobiae; Verrucomicrobiales; Verrucomicrobiaceae; Haloferula	Bacteria; Verrucomicrobiota; Verrucomicrobiae; Verrucomicrobiales; Akkermansiaceae; UBA1315	95.97	0.68	3632075	0	0	0	39	3227	153
3300059473_3883	HQ	Bacteria; Bacteroidota	Bacteria; Bacteroidota; Bacteroidia; Chitinophagales; UBA8649	94.5	0.99	2353308	1	1	1	30	2114	113
3300059473_3885	MQ	Bacteria; Planctomycetota; Planctomycetia	Bacteria; Planctomycetota; Planctomycetes; Pirellulales; UBA1268	73.5	1.36	3882960	1	1	1	40	3374	370
3300059473_3886	MQ	Bacteria; Proteobacteria; Betaproteobacteria; Burkholderiales	Bacteria; Proteobacteria; Gammaproteobacteria; Burkholderiales; Burkholderiaceae; Rubrivivax	85.78	2.21	3574391	0	1	0	32	3697	456
3300059473_3888	MQ	Bacteria; Proteobacteria; Alphaproteobacteria	Bacteria; Proteobacteria; Alphaproteobacteria; Rickettsiales; UBA1997; UBA2645	92.31	0	1433043	0	1	1	27	1412	151
3300059473_3889	MQ	Bacteria; Cyanobacteria; unclassified; Pseudanabaenales; Pseudanabaenaceae; Pseudanabaena	Bacteria; Cyanobacteria; Cyanobacteriia; Pseudanabaenales; Pseudanabaenaceae; Pseudanabaena	64.66	0	2958462	0	0	0	25	3208	448
3300059473_3890	MQ	Bacteria	Bacteria; Planctomycetota; Phycisphaerae; Phycisphaerales; SM1A02; QWPT01	65.97	1.08	2867952	0	1	1	32	2610	357
3300059473_3893	MQ	Bacteria; Planctomycetota; Planctomycetia; Planctomycetales	Bacteria; Planctomycetota; Planctomycetes; Planctomycetales; Planctomycetaceae; TH-plancto1; TH-plancto1 sp003669575	96.25	2.25	5451366	1	2	0	48	4512	241
3300059473_3894	MQ	Bacteria; Proteobacteria; Betaproteobacteria; Burkholderiales	Bacteria; Proteobacteria; Gammaproteobacteria; Burkholderiales; Burkholderiaceae	92.2	1.02	2878379	0	0	0	38	2924	249
3300059473_3898	MQ	Bacteria; Bacteroidota; Chitinophagia; Chitinophagales	Bacteria; Bacteroidota; Bacteroidia; Chitinophagales; Chitinophagaceae; UBA1930	93.84	1.48	2441809	1	0	0	27	2258	124
3300059473_3899	MQ	Bacteria; Proteobacteria; Betaproteobacteria; Burkholderiales; Comamonadaceae; Limnohabitans; Limnohabitans curvus	Bacteria; Proteobacteria; Gammaproteobacteria; Burkholderiales; Burkholderiaceae; Limnohabitans	84.96	1.2	1915484	0	0	0	20	2085	223
3300059473_390	MQ	Bacteria; Proteobacteria; Alphaproteobacteria	Bacteria; Proteobacteria; Alphaproteobacteria; Rickettsiales	82.91	5.69	1182563	0	1	0	22	1276	139
3300059473_3906	HQ	Bacteria	Bacteria; Bdellovibrionota_C; UBA2361; UBA2361; UBA2361	93.42	1.01	2926764	1	1	1	36	2754	73
3300059473_3909	MQ	Bacteria; Proteobacteria; Betaproteobacteria; Burkholderiales	Bacteria; Proteobacteria; Gammaproteobacteria; Burkholderiales; Burkholderiaceae	90.07	0	3787809	0	0	0	31	3659	242
3300059473_3917	MQ	Bacteria; Planctomycetota; Planctomycetia	Bacteria; Planctomycetota; Planctomycetes; Pirellulales; UBA1268	55.04	2.3	2446442	1	0	0	22	2330	390
3300059473_3920	MQ	Bacteria; Proteobacteria; Alphaproteobacteria; Hyphomicrobiales	Bacteria; Proteobacteria; Alphaproteobacteria; Rhizobiales; Hyphomicrobiaceae	51.72	0	3021744	0	0	0	22	2946	110
3300059473_3922	MQ	Bacteria; Bacteroidota; Flavobacteriia; Flavobacteriales; Flavobacteriaceae; Flavobacterium; Flavobacterium terrigena	Bacteria; Bacteroidota; Bacteroidia; Flavobacteriales; Flavobacteriaceae; Flavobacterium	63.28	0	1512189	0	0	0	24	1526	188
3300059473_3927	MQ	Bacteria	Bacteria; Bdellovibrionota_C; UBA2361; SZUA-149	87.16	2.75	3223612	1	1	1	28	3190	179
3300059473_3928	MQ	Bacteria	Bacteria; Bdellovibrionota_C; UBA2361; UBA2361; UBA2361	68.02	0	2183630	1	0	1	37	2072	226
3300059473_3936	MQ	Bacteria	Bacteria; Dependentiae; Babeliae; Babeliales; GCA-2401785; GCA-2401785	85.39	0	1007970	2	1	1	38	935	12
3300059473_3939	HQ	Bacteria; Proteobacteria; Betaproteobacteria; Burkholderiales	Bacteria; Proteobacteria; Gammaproteobacteria; Burkholderiales; Burkholderiaceae; Tibeticola	95.76	0.89	2750328	1	1	1	39	2692	115
3300059473_3941	MQ	Bacteria; Bacteroidota	Bacteria; Bacteroidota; Bacteroidia; Bacteroidales; F082; UBA6192	88.76	2.62	3294734	0	0	0	33	2898	216
3300059473_3943	MQ	Bacteria; Proteobacteria; Oligoflexia	Bacteria; Bdellovibrionota; Bacteriovoracia; Bacteriovoracales; Bacteriovoracaceae; UBA4096	71.93	0	2621023	0	0	0	26	2770	203
3300059473_3944	MQ	Bacteria	Bacteria; Planctomycetota; Phycisphaerae; Phycisphaerales; SM1A02; UBA2402	68.89	1.2	2921689	0	1	0	43	2560	322
3300059473_3946	MQ	Bacteria; Proteobacteria; Alphaproteobacteria	Bacteria; Proteobacteria; Alphaproteobacteria; Rickettsiales	66.42	0	1142166	1	1	2	26	1216	144
3300059473_3948	MQ	Bacteria; Proteobacteria	Bacteria; Bdellovibrionota; Oligoflexia; Oligoflexales	80.38	3.85	4244882	0	0	0	31	4302	461
3300059473_3951	HQ	Bacteria	Bacteria; Bdellovibrionota_C; UBA2361; SZUA-149	91.79	1.73	3250236	1	1	1	38	3312	150
3300059473_3957	MQ	Bacteria; Proteobacteria; Betaproteobacteria	Bacteria; Proteobacteria; Gammaproteobacteria; Burkholderiales; Ga0077523; Ga0077526	80.37	1.37	4273738	0	0	0	31	4186	529
3300059473_3958	MQ	Bacteria	Bacteria; Bdellovibrionota; Bdellovibrionia_A; UBA1018	86.55	0	2283707	0	1	0	33	2316	129
3300059473_3961	MQ	Bacteria	Bacteria; Planctomycetota; UBA11346; UBA11346; UBA11346; UBA11346	81.72	0	3023931	0	1	0	39	2821	307
3300059473_3967	MQ	Bacteria; Proteobacteria	Bacteria; Proteobacteria; Alphaproteobacteria; Rickettsiales; UBA4311	89.86	1.07	1125581	1	2	2	34	1184	24
3300059473_3968	MQ	Bacteria; Proteobacteria; Alphaproteobacteria	Bacteria; Proteobacteria; Alphaproteobacteria; Caulobacterales; Hyphomonadaceae	82.22	1.57	2339866	1	1	1	35	2470	165
3300059473_3969	MQ	Bacteria; Proteobacteria; Alphaproteobacteria	Bacteria; Proteobacteria; Alphaproteobacteria; Rickettsiales; UBA1997; SYAR01	94.51	0	1492159	0	1	1	35	1365	44
3300059473_3971	MQ	Bacteria; Cyanobacteria; unclassified; Synechococcales	Bacteria; Cyanobacteria; Cyanobacteriia; PCC-6307; Cyanobiaceae	65.77	0.95	1741456	0	1	0	24	1942	195
3300059473_3972	MQ	Bacteria; Proteobacteria; Alphaproteobacteria	Bacteria; Proteobacteria; Alphaproteobacteria; Rickettsiales; SXRF01	93.91	0	2073276	0	1	1	34	2215	163
3300059473_3974	MQ	Bacteria; Bacteroidota; Flavobacteriia; Flavobacteriales; Flavobacteriaceae; Flavobacterium	Bacteria; Bacteroidota; Bacteroidia; Flavobacteriales; Flavobacteriaceae; Flavobacterium	73.43	0	2031514	0	0	0	24	2004	176
3300059473_3976	MQ	Bacteria; Proteobacteria; Alphaproteobacteria	Bacteria; Proteobacteria; Alphaproteobacteria; Rickettsiales; Midichloriaceae	60.34	0	634664	0	0	0	18	694	101
3300059473_3977	MQ	Bacteria; Proteobacteria; Alphaproteobacteria; Hyphomicrobiales; Methylocystaceae; Methylocystis; Methylocystis parvus	Bacteria; Proteobacteria; Alphaproteobacteria; Rhizobiales; Beijerinckiaceae; Methylocystis	80.09	0.97	2570621	0	0	0	23	2725	310
3300059473_3978	MQ	Bacteria; Bacteroidota; Flavobacteriia; Flavobacteriales; Flavobacteriaceae; Flavobacterium	Bacteria; Bacteroidota; Bacteroidia; Flavobacteriales; Flavobacteriaceae; Flavobacterium	50.34	1.72	1255281	1	0	0	10	1311	202
3300059473_3982	MQ	Bacteria	Bacteria; Bdellovibrionota; Bdellovibrionia_A; UBA1018	55.21	0	1526151	0	0	0	15	1670	259
3300059473_3986	MQ	Bacteria; Cyanobacteria; unclassified; Nostocales	Bacteria; Cyanobacteria; Cyanobacteriia; Cyanobacteriales; Nostocaceae	88.39	0.44	5834995	1	1	0	38	5577	486
3300059473_3987	MQ	Bacteria	Bacteria; Armatimonadota; BOG-944; Capsulimonadales	72.48	3.4	5967570	0	0	0	70	6072	751
3300059473_3995	HQ	Bacteria	Bacteria; Bdellovibrionota_C; UBA2361; UBA2361; UBA2361	91.12	0	2988302	1	1	2	47	2806	53
3300059473_3998	MQ	Bacteria	Bacteria; Bdellovibrionota_C; UBA2361; UBA2361; UBA2361	83.28	0	2984708	1	1	1	40	2812	143
3300059473_400	MQ	Bacteria	Bacteria; Planctomycetota; UBA1135; UBA2386; UBA2386; SXPK01	73.91	2.13	3963203	1	0	0	39	3521	474
3300059473_4000	HQ	Bacteria	Bacteria; Bdellovibrionota; Bdellovibrionia; Bdellovibrionales; UBA1609; RBG-16-40-8	98.21	0.89	3086502	1	2	1	34	2974	73
3300059473_4005	MQ	Bacteria; Proteobacteria; Alphaproteobacteria; Hyphomicrobiales	Bacteria; Proteobacteria; Alphaproteobacteria; Rhizobiales; Beijerinckiaceae	88.03	0	2208225	0	1	1	36	2162	136
3300059473_4006	MQ	Bacteria; Proteobacteria; Betaproteobacteria; Burkholderiales; Burkholderiaceae; Polynucleobacter; Polynucleobacter difficilis	Bacteria; Proteobacteria; Gammaproteobacteria; Burkholderiales; Burkholderiaceae; Polynucleobacter	90.06	0.6	1752330	0	0	0	32	2005	31
3300059473_4012	MQ	Bacteria; Proteobacteria; Betaproteobacteria; Burkholderiales; Comamonadaceae; Limnohabitans	Bacteria; Proteobacteria; Gammaproteobacteria; Burkholderiales; Burkholderiaceae; Limnohabitans	88.83	2.39	2814521	0	1	0	37	2927	120
3300059473_4016	MQ	Bacteria; Proteobacteria; Betaproteobacteria	Bacteria; Proteobacteria; Gammaproteobacteria; Burkholderiales; SG8-39	66.49	0.24	3817431	0	0	0	24	3826	321
3300059473_4017	MQ	Bacteria	Bacteria; Bdellovibrionota_C; UBA2361; UBA2361; UBA2361	82.49	0	2605292	0	1	0	33	2485	201
3300059473_4019	MQ		Bacteria; UBP7	69.36	0	944867	1	1	1	40	969	23
3300059473_4021	MQ	Bacteria	Bacteria; Verrucomicrobiota_A; Chlamydiia; 2-12-FULL-49-11; 2-12-FULL-49-11	91.89	0.68	1630136	0	0	0	35	1562	61
3300059473_4022	MQ	Bacteria; Proteobacteria; Alphaproteobacteria	Bacteria; Proteobacteria; Alphaproteobacteria; Rickettsiales; UBA1997	59.47	0	751412	0	0	0	15	766	89
3300059473_4024	MQ	Bacteria	Bacteria; Chloroflexota; Anaerolineae; Thermoflexales; J036; J036	57.42	0	1732187	0	0	0	19	1826	311
3300059473_4027	MQ	Bacteria	Bacteria; Bdellovibrionota; UBA2394; UBA2394; UBA2394	89.33	0	2095250	0	0	0	38	2008	33
3300059473_4029	MQ	Bacteria; Bacteroidota; Cytophagia; Cytophagales	Bacteria; Bacteroidota; Bacteroidia; Cytophagales; Cyclobacteriaceae; ELB16-189	98.51	1.19	4621777	0	0	0	39	4259	183
3300059473_403	MQ	Bacteria; Bacteroidota; Flavobacteriia; Flavobacteriales; Flavobacteriaceae; Flavobacterium	Bacteria; Bacteroidota; Bacteroidia; Flavobacteriales; Flavobacteriaceae; Flavobacterium	50.86	1.72	2661351	0	0	0	15	2609	378
3300059473_4037	HQ	Bacteria; Bacteroidota; Chitinophagia; Chitinophagales	Bacteria; Bacteroidota; Bacteroidia; Chitinophagales; Chitinophagaceae; OLB11	98.03	0.25	2900448	1	1	1	37	2573	33
3300059473_4038	MQ	Bacteria; Bacteroidota; Flavobacteriia; Flavobacteriales; Flavobacteriaceae; Flavobacterium	Bacteria; Bacteroidota; Bacteroidia; Flavobacteriales; Flavobacteriaceae; Flavobacterium	73.59	0	4946048	2	0	0	39	4430	109
3300059473_4039	MQ	Bacteria; Bacteroidota	Bacteria; Bacteroidota; Bacteroidia; AKYH767	57.29	0.48	1764459	0	0	0	13	1688	268
3300059473_4045	HQ	Bacteria; Bacteroidota; Chitinophagia; Chitinophagales	Bacteria; Bacteroidota; Bacteroidia; Chitinophagales; Chitinophagaceae; UBA1930	98.97	0.99	3744869	1	1	1	44	3216	55
3300059473_4051	MQ	Bacteria	Bacteria; Bacteroidota; Kapabacteria; Kapabacteriales; UBA961; UBA2353	92.9	1.64	3618937	0	1	0	36	3082	165
3300059473_4053	MQ	Bacteria; Verrucomicrobia	Bacteria; Verrucomicrobiota; Verrucomicrobiae; Chthoniobacterales; Chthoniobacteraceae; Chth-196	96.62	2.7	3970611	0	0	0	39	3151	124
3300059473_4054	MQ	Bacteria; Proteobacteria; Gammaproteobacteria; Legionellales; Legionellaceae; Legionella	Bacteria; Proteobacteria; Gammaproteobacteria; Legionellales; Legionellaceae; UBA2653	70.06	1.26	1354188	1	0	0	18	1382	143
3300059473_4063	MQ	Bacteria; Proteobacteria; Deltaproteobacteria; Myxococcales	Bacteria; Myxococcota; Polyangia; Polyangiales	94.84	1.45	7686816	0	1	1	50	6590	57
3300059473_4064	MQ	Bacteria; Proteobacteria; Alphaproteobacteria; Rhodospirillales; Rhodospirillaceae; Magnetospirillum	Bacteria; Proteobacteria; Alphaproteobacteria; Rhodospirillales; Magnetospirillaceae	98.29	0.66	4429933	1	0	1	46	4376	104
3300059473_4067	MQ	Bacteria	Bacteria; Bdellovibrionota; Bdellovibrionia_A	76.79	2.8	2979176	0	0	0	28	3185	287
3300059473_407	MQ	Bacteria; Proteobacteria; Alphaproteobacteria	Bacteria; Proteobacteria; Alphaproteobacteria; Rickettsiales; UBA3002	69.55	0	1536981	0	0	0	28	1641	155
3300059473_4074	MQ	Bacteria; Verrucomicrobia; Verrucomicrobiae; Verrucomicrobiales; Verrucomicrobiaceae; Haloferula	Bacteria; Verrucomicrobiota; Verrucomicrobiae; Verrucomicrobiales; Akkermansiaceae; UBA1315	71.7	1.39	1859444	0	0	0	18	1978	291
3300059473_4076	MQ	Bacteria; Proteobacteria; Alphaproteobacteria; Sphingomonadales; Sphingomonadaceae; Sphingomonas	Bacteria; Proteobacteria; Alphaproteobacteria; Sphingomonadales; Sphingomonadaceae; Sphingomonas	99.48	1.14	3542994	0	1	0	47	3607	22
3300059473_4079	MQ	Bacteria; Proteobacteria; Alphaproteobacteria; Rhodospirillales; Rhodospirillaceae; Inquilinus; Inquilinus ginsengisoli	Bacteria; Proteobacteria; Alphaproteobacteria; Azospirillales; Inquilinaceae; Inquilinus	100	3.76	8550921	0	0	0	51	8259	107
3300059473_4080	MQ	Bacteria; Proteobacteria	Bacteria; Myxococcota; Myxococcia; Myxococcales; Myxococcaceae; Archangium_A	95.16	0.81	7471625	1	0	1	63	7222	453
3300059473_4082	MQ	Bacteria	Bacteria; Myxococcota; UBA796; UBA796; GCA-2862545	91.08	3.71	7735221	0	0	0	54	6715	149
3300059473_4084	MQ	Bacteria; Bacteroidota; Flavobacteriia; Flavobacteriales; Flavobacteriaceae; Flavobacterium	Bacteria; Bacteroidota; Bacteroidia; Flavobacteriales; Flavobacteriaceae; Flavobacterium	99.65	2.97	2758606	1	0	0	46	2681	56
3300059473_4088	MQ	Bacteria; Bacteroidota; Chitinophagia; Chitinophagales; Chitinophagaceae; Lacibacter; Lacibacter cauensis	Bacteria; Bacteroidota; Bacteroidia; Chitinophagales; Chitinophagaceae; Lacibacter	61.21	0.25	1122347	0	0	0	11	1104	119
3300059473_409	MQ	Bacteria; Proteobacteria	Bacteria; Proteobacteria; Gammaproteobacteria; Burkholderiales; UBA11063; UBA11063	55.96	0	2456870	0	0	0	25	2452	345
3300059473_4092	MQ	Bacteria; Proteobacteria; Betaproteobacteria	Bacteria; Proteobacteria; Gammaproteobacteria; Burkholderiales; SG8-41; Ga0077527	95.43	1.11	3372730	1	0	1	40	3440	94
3300059473_4095	MQ	Bacteria; Actinobacteria; Actinomycetia; Micrococcales; Microbacteriaceae; Microbacterium	Bacteria; Actinobacteriota; Actinomycetia; Actinomycetales; Microbacteriaceae; Microbacterium; Microbacterium ginsengisoli	98.99	0	2612395	1	1	0	50	2628	27
3300059473_4097	MQ	Bacteria; Proteobacteria; Alphaproteobacteria	Bacteria; Proteobacteria; Alphaproteobacteria; Rhodospirillales; Magnetospirillaceae	85.82	0.5	4408649	0	1	0	31	4375	154
3300059473_4102	MQ	Bacteria; Actinobacteria; Acidimicrobiia; Acidimicrobiales	Bacteria; Actinobacteriota; Acidimicrobiia; Acidimicrobiales; Ilumatobacteraceae; Casp-actino8	75.07	0.85	1924369	0	1	0	36	2101	224
3300059473_4103	MQ	Bacteria; Proteobacteria; Gammaproteobacteria; Nevskiales; Sinobacteraceae; Hydrocarboniphaga; Hydrocarboniphaga effusa	Bacteria; Proteobacteria; Gammaproteobacteria; Nevskiales; Nevskiaceae; Hydrocarboniphaga	92.96	2.47	4529316	1	0	0	39	4260	190
3300059473_4104	MQ	Bacteria; Proteobacteria	Bacteria; Bdellovibrionota; Oligoflexia; Oligoflexales	79.74	0	2831234	0	0	0	33	2569	123
3300059473_4108	HQ	Bacteria	Bacteria; Planctomycetota; UBA11346; UBA11346; UBA11346; UBA11346	91.3	0	4214127	1	1	1	46	3643	74
3300059473_411	MQ	Bacteria; Proteobacteria; Alphaproteobacteria; Caulobacterales; Caulobacteraceae; Brevundimonas	Bacteria; Proteobacteria; Alphaproteobacteria; Caulobacterales; Caulobacteraceae; Brevundimonas	63.33	4.31	2554571	1	0	0	38	2772	303
3300059473_4110	MQ	Bacteria; Planctomycetota; Planctomycetia	Bacteria; Planctomycetota; Planctomycetes; Pirellulales; PALSA-1355	86.21	1.15	5935725	1	0	1	62	4738	161
3300059473_4112	MQ	Bacteria; Proteobacteria	Bacteria; Bdellovibrionota; Oligoflexia; Oligoflexales	84.03	0.45	3225532	0	0	0	36	3194	236
3300059473_4113	HQ	Bacteria	Bacteria; Bdellovibrionota; Bdellovibrionia; Bdellovibrionales; Bdellovibrionaceae	98.21	1.79	4918820	1	1	1	39	4438	72
3300059473_4120	MQ	Bacteria; Gemmatimonadetes; Gemmatimonadetes; Gemmatimonadales; Gemmatimonadaceae; Gemmatimonas; Gemmatimonas phototrophica	Bacteria; Gemmatimonadota; Gemmatimonadetes; Gemmatimonadales; Gemmatimonadaceae; Gemmatimonas	58.78	0	3006433	1	0	0	19	2833	414
3300059473_4122	MQ	Bacteria; Proteobacteria; Alphaproteobacteria; Rhodospirillales; Rhodospirillaceae; Magnetospirillum; Magnetospirillum moscoviense	Bacteria; Proteobacteria; Alphaproteobacteria; Rhodospirillales; Magnetospirillaceae; Magnetospirillum	84.58	0.76	3343124	0	0	0	33	3323	188
3300059473_4123	HQ	Bacteria; Proteobacteria; Alphaproteobacteria; Sphingomonadales; Sphingomonadaceae; Sphingomonas; Sphingomonas melonis	Bacteria; Proteobacteria; Alphaproteobacteria; Sphingomonadales; Sphingomonadaceae; Sphingomonas; Sphingomonas sp003075315	99.24	0.36	3607388	1	1	1	47	3467	35
3300059473_4124	MQ	Bacteria; Cyanobacteria; unclassified; Synechococcales	Bacteria; Cyanobacteria; Cyanobacteriia; PCC-6307; Cyanobiaceae; Cyanobium	78.33	0.82	2332848	0	0	0	30	2743	292
3300059473_4125	MQ		Bacteria; Dependentiae; Babeliae; Babeliales	83.71	0	925030	1	0	1	37	933	13
3300059473_4127	MQ	Bacteria; Bacteroidota	Bacteria; Bacteroidota; Bacteroidia; AKYH767	98.1	0.48	3092619	1	1	0	30	2538	52
3300059473_4129	HQ	Bacteria; Proteobacteria; Alphaproteobacteria	Bacteria; Proteobacteria; Alphaproteobacteria; Rickettsiales; SXRF01	94.51	0	2054947	1	2	1	43	2156	39
3300059473_4130	HQ	Bacteria; Chlamydiae; Chlamydiia; Parachlamydiales	Bacteria; Verrucomicrobiota_A; Chlamydiia; Parachlamydiales; Parachlamydiaceae	96.62	1.58	3114674	1	2	1	41	2929	99
3300059473_4131	MQ	Bacteria	Bacteria; Hydrogenedentota; Hydrogenedentia; Hydrogenedentiales	83.09	4.48	6247278	0	0	0	40	5529	689
3300059473_4133	HQ	Bacteria; Bacteroidota	Bacteria; Bacteroidota; Bacteroidia; J057	96.95	1.09	2963105	1	1	1	43	2789	32
3300059473_4135	HQ	Bacteria; Proteobacteria; Alphaproteobacteria; Hyphomicrobiales; Xanthobacteraceae; Labrys	Bacteria; Proteobacteria; Alphaproteobacteria; Rhizobiales; Labraceae; Labrys	95.28	3.27	7329933	1	1	1	43	7396	474
3300059473_4136	MQ	Bacteria	Bacteria; Dependentiae; Babeliae; Babeliales; RVW-14; GWF2-38-10	56.01	3.71	1145878	1	2	1	35	1091	96
3300059473_414	MQ	Bacteria; Proteobacteria; Betaproteobacteria; Burkholderiales; Comamonadaceae; Rhodoferax	Bacteria; Proteobacteria; Gammaproteobacteria; Burkholderiales; Burkholderiaceae; Rhodoferax	54.64	0	1704270	0	0	0	21	1889	245
3300059473_4142	HQ	Bacteria; Proteobacteria; Alphaproteobacteria	Bacteria; Proteobacteria; Alphaproteobacteria; Micavibrionales; Micavibrionaceae	92.4	1.3	2229309	1	1	1	40	2194	9
3300059473_4143	MQ	Bacteria; Verrucomicrobia; Opitutae; Opitutales; Opitutaceae; Opitutus; Opitutus sp. GAS368	Bacteria; Verrucomicrobiota; Verrucomicrobiae; Opitutales; Opitutaceae; Lacunisphaera	97.14	3.6	3165372	0	1	0	41	3015	175
3300059473_4146	MQ	Bacteria	Bacteria; Myxococcota; UBA796; UBA796; UBA796	90.52	3.87	8032038	1	0	0	49	6530	116
3300059473_4153	MQ	Bacteria; Proteobacteria; Alphaproteobacteria	Bacteria; Proteobacteria; Alphaproteobacteria; Paracaedibacterales; UBA11393	60.58	0.54	967016	0	0	0	26	1033	157
3300059473_4159	MQ	Bacteria; Bacteroidota; Cytophagia; Cytophagales; Cytophagaceae; Aquirufa	Bacteria; Bacteroidota; Bacteroidia; Cytophagales; Spirosomaceae; UBA6715	69.53	0	1938866	0	0	0	20	1866	291
3300059473_416	MQ	Bacteria	Bacteria; Acidobacteriota; Blastocatellia; UBA7656	58.29	0	1964904	0	0	0	13	1746	208
3300059473_4161	MQ	Bacteria; Proteobacteria	Bacteria; Bdellovibrionota; Bdellovibrionia; Bdellovibrionales; UBA1609; RBG-16-40-8	79.85	0.07	2074797	0	0	0	22	2216	231
3300059473_4163	HQ	Bacteria; Proteobacteria; Alphaproteobacteria; Caulobacterales; Caulobacteraceae; Brevundimonas	Bacteria; Proteobacteria; Alphaproteobacteria; Caulobacterales; Caulobacteraceae; Brevundimonas	95.76	1.16	3265175	1	1	1	40	3316	117
3300059473_4165	HQ	Bacteria; Proteobacteria	Bacteria; Proteobacteria; Alphaproteobacteria; Rickettsiales; UBA1997; UBA2645	95.24	0	1537358	1	2	2	33	1523	71
3300059473_4170	MQ	Bacteria	Bacteria; Cyanobacteria; Vampirovibrionia; Caenarcaniphilales; LMEP-6097	78.95	0.43	1880111	1	0	1	28	1881	197
3300059473_4173	MQ	Bacteria; Proteobacteria; Oligoflexia; Bacteriovoracales; Bacteriovoracaceae; Bacteriovorax; Bacteriovorax stolpii	Bacteria; Bdellovibrionota; Bacteriovoracia; Bacteriovoracales; Bacteriovoracaceae; Bacteriovorax	91.67	1.79	3319691	0	0	0	32	3358	103
3300059473_4175	MQ		Bacteria; Dependentiae; Babeliae; Babeliales; Babeliaceae	51.64	1.68	775115	1	0	1	35	733	8
3300059473_4177	MQ	Bacteria; Proteobacteria	Bacteria; Bdellovibrionota; Oligoflexia; Oligoflexales	60.59	2.74	1970240	0	0	0	21	2039	289
3300059473_4178	MQ	Bacteria; Bacteroidota; Flavobacteriia; Flavobacteriales; Flavobacteriaceae; Flavobacterium	Bacteria; Bacteroidota; Bacteroidia; Flavobacteriales; Flavobacteriaceae; Flavobacterium	89.4	0.97	1771901	0	0	0	31	1766	128
3300059473_4184	HQ	Bacteria	Bacteria; Verrucomicrobiota; Kiritimatiellae; UBA8416	94.82	1.8	3385730	1	1	1	43	3003	114
3300059473_4186	MQ	Bacteria; Firmicutes; Clostridia; Eubacteriales	Bacteria; Firmicutes_A; Clostridia; Oscillospirales; Ruminococcaceae	72.11	0	1379641	0	0	0	31	1471	193
3300059473_4192	MQ	Bacteria	Bacteria; Bdellovibrionota_C; UBA2361; UBA2361; UBA2361	88.77	1.68	3776349	1	0	0	40	3485	183
3300059473_4200	MQ	Bacteria; Proteobacteria; Gammaproteobacteria	Bacteria; Proteobacteria; Gammaproteobacteria; Pseudomonadales; Pseudohongiellaceae	93.32	0.12	2971639	0	0	0	38	2713	48
3300059473_4203	MQ	Bacteria; Bacteroidota	Bacteria; Bacteroidota; Bacteroidia; Flavobacteriales; Crocinitomicaceae	85.89	0.18	2539077	2	0	0	19	2436	221
3300059473_4204	MQ	Bacteria; Planctomycetota; Planctomycetia; Pirellulales; Pirellulaceae; Pirellula; Pirellula sp. SH-Sr6A	Bacteria; Planctomycetota; Planctomycetes; Pirellulales; Pirellulaceae; Pirellula_B	59.97	0	2983387	0	0	0	19	2595	485
3300059473_4207	MQ	Bacteria; Proteobacteria; Betaproteobacteria; Burkholderiales	Bacteria; Proteobacteria; Gammaproteobacteria; Burkholderiales; Burkholderiaceae; Rhizobacter	86.82	1.65	3289290	0	0	0	39	3394	309
3300059473_4209	MQ	Bacteria; Proteobacteria; Alphaproteobacteria; Sphingomonadales; Sphingomonadaceae; Sphingomonas	Bacteria; Proteobacteria; Alphaproteobacteria; Sphingomonadales; Sphingomonadaceae; Sphingomonas; Sphingomonas hankookensis	51.88	0	1943135	0	0	0	25	2067	279
3300059473_421	MQ	Bacteria; Proteobacteria; Alphaproteobacteria; Hyphomonadales; Hyphomonadaceae; Candidatus Viadribacter; Candidatus Viadribacter manganicus	Bacteria; Proteobacteria; Alphaproteobacteria; Caulobacterales; Hyphomonadaceae; SWB02	70.57	0.78	2444578	0	0	0	24	2877	368
3300059473_4212	MQ	Bacteria; Proteobacteria; Alphaproteobacteria; Rickettsiales	Bacteria; Proteobacteria; Alphaproteobacteria; Rickettsiales; Rickettsiaceae	71.09	1.3	616429	1	1	1	32	594	29
3300059473_4214	MQ	Bacteria	Bacteria; Dependentiae; Babeliae; Babeliales; Vermiphilaceae; SOIL31	57.52	0.41	1065048	1	1	1	37	1054	26
3300059473_4217	MQ	Bacteria; Bacteroidota; Cytophagia; Cytophagales	Bacteria; Bacteroidota; Bacteroidia; Cytophagales; Cyclobacteriaceae; Ga0077538	90.03	1.34	3454486	0	0	0	24	3261	196
3300059473_422	MQ	Bacteria; Proteobacteria; Betaproteobacteria; Burkholderiales	Bacteria; Proteobacteria; Gammaproteobacteria; Burkholderiales; Burkholderiaceae; Rhizobacter	62.77	1.05	1818144	0	0	0	29	1960	290
3300059473_4224	MQ	Bacteria; Firmicutes	Bacteria; Firmicutes; Bacilli; RFN20; CAG-826; UBA970	66.2	0	473902	0	0	0	19	538	73
3300059473_4226	MQ	Bacteria; Acidobacteria; Acidobacteriia; Bryobacterales	Bacteria; Acidobacteriota; Acidobacteriae; Bryobacterales; Bryobacteraceae; Ga0077553	64.24	0.87	3327215	0	1	0	26	3378	304
3300059473_4229	MQ	Bacteria	Bacteria; Bdellovibrionota_C; UBA2361; UBA2361; UBA2361	50.48	0.42	2102811	0	0	0	18	2109	279
3300059473_4230	MQ	Bacteria; Proteobacteria; Gammaproteobacteria	Bacteria; Proteobacteria; Gammaproteobacteria; UBA6002; UBA6002	90.7	0.29	1690975	1	0	1	40	1702	129
3300059473_4231	MQ	Bacteria; Proteobacteria; Betaproteobacteria; Burkholderiales; Alcaligenaceae; Achromobacter; Achromobacter xylosoxidans	Bacteria; Proteobacteria; Gammaproteobacteria; Burkholderiales; Burkholderiaceae; Achromobacter; Achromobacter xylosoxidans	96.7	0.47	6384729	2	0	0	49	6146	163
3300059473_4232	MQ	Bacteria; Proteobacteria; Alphaproteobacteria	Bacteria; Proteobacteria; Alphaproteobacteria; UBA7879; UBA5542; 2-01-FULL-41-14	88.55	0	1000281	1	2	2	38	1035	21
3300059473_4233	MQ	Bacteria	Bacteria; Bdellovibrionota; Bdellovibrionia_A; UBA1018; UBA1018	87.5	0.89	2660956	1	0	1	37	2690	51
3300059473_4240	MQ	Bacteria; Proteobacteria; Alphaproteobacteria; Hyphomicrobiales	Bacteria; Proteobacteria; Alphaproteobacteria; Rhizobiales; Rhizobiaceae; Agrobacterium; Agrobacterium pusense	99.72	0.48	4921911	1	0	0	43	4887	17
3300059473_4243	HQ	Bacteria; Proteobacteria	Bacteria; Proteobacteria; Alphaproteobacteria; UBA1280; UBA6156	90.06	0	1221287	1	2	2	46	1287	9
3300059473_4245	MQ	Bacteria; Proteobacteria; Alphaproteobacteria; Caulobacterales; Caulobacteraceae; Caulobacter; Caulobacter sp. YL-Caulobacter	Bacteria; Proteobacteria; Alphaproteobacteria; Caulobacterales; Caulobacteraceae; Caulobacter	93.35	1.82	5264842	0	0	0	50	5082	118
3300059473_4246	MQ	Bacteria; Proteobacteria; Alphaproteobacteria	Bacteria; Proteobacteria; Alphaproteobacteria; Rickettsiales; UBA1997	59.89	1.1	955789	0	0	1	16	953	162
3300059473_4251	MQ	Bacteria; Verrucomicrobia	Bacteria; Verrucomicrobiota; Verrucomicrobiae; Verrucomicrobiales; DEV007; Arctic95D-9	80.03	1.7	4066415	1	0	0	29	3816	507
3300059473_4253	MQ	Bacteria	Bacteria; Verrucomicrobiota; Kiritimatiellae; UBA8416	67.74	1.58	3765873	1	1	1	25	3367	587
3300059473_4255	MQ	Bacteria; Proteobacteria; Betaproteobacteria; Burkholderiales	Bacteria; Proteobacteria; Gammaproteobacteria; Burkholderiales; Burkholderiaceae; Symbiobacter	77.83	0	1239855	0	0	0	30	1227	106
3300059473_4257	MQ	Bacteria	Bacteria; Myxococcota; UBA796; UBA796; GCA-2862545	89.14	5.81	7950226	0	0	0	49	7155	393
3300059473_4260	HQ	Bacteria; Proteobacteria; Gammaproteobacteria	Bacteria; Proteobacteria; Gammaproteobacteria; UBA5335; UBA5335; Macondimonas	98.56	0.57	2525313	1	1	1	47	2508	27
3300059473_4262	MQ	Bacteria; Cyanobacteria; unclassified; Pseudanabaenales; Pseudanabaenaceae; Pseudanabaena	Bacteria; Cyanobacteria; Cyanobacteriia; Pseudanabaenales; Pseudanabaenaceae; Pseudanabaena	62.26	0.47	2692482	0	0	0	21	2781	430
3300059473_4264	MQ	Bacteria; Proteobacteria; Oligoflexia; Bdellovibrionales	Bacteria; Bdellovibrionota; Bdellovibrionia; Bdellovibrionales; Bdellovibrionaceae; Ga0074139	88.29	2.7	2357102	0	0	0	27	2720	282
3300059473_4266	HQ	Bacteria	Bacteria; Sumerlaeota; Sumerlaeia; Sumerlaeales	96.77	1.35	3558717	1	2	1	45	2992	167
3300059473_4273	MQ		Bacteria; Dependentiae; Babeliae; Babeliales; GCA-2401785	58.04	4.68	1074723	1	1	1	37	892	6
3300059473_4275	MQ	Bacteria; Proteobacteria; Alphaproteobacteria	Bacteria; Proteobacteria; Alphaproteobacteria; Rickettsiales; Midichloriaceae	79.12	1.65	804448	0	1	0	25	862	107
3300059473_4276	MQ	Bacteria	Bacteria; Planctomycetota; Phycisphaerae; Phycisphaerales; SM1A02; QWPT01	63.59	1.14	2150526	0	0	0	25	2066	381
3300059473_4281	MQ	Bacteria; Proteobacteria; Alphaproteobacteria; Rickettsiales; Rickettsiaceae; Candidatus Phycorickettsia; Candidatus Phycorickettsia trachydisci	Bacteria; Proteobacteria; Alphaproteobacteria; Rickettsiales; Rickettsiaceae; Phycorickettsia	90	1.42	901453	0	1	1	30	921	85
3300059473_4282	MQ	Bacteria; Proteobacteria; Betaproteobacteria; Burkholderiales	Bacteria; Proteobacteria; Gammaproteobacteria; Burkholderiales; Burkholderiaceae; Rhodoferax	57.42	0.16	2211396	1	0	1	21	2348	283
3300059473_4286	MQ	Bacteria	Bacteria; Bdellovibrionota; Bdellovibrionia_A; UBA1018	84.24	0.89	2305831	1	1	1	32	2393	194
3300059473_4287	MQ	Bacteria; Proteobacteria	Bacteria; Proteobacteria; Gammaproteobacteria; Burkholderiales; UBA11063	64.72	0.61	1039955	1	1	1	29	1092	142
3300059473_4289	MQ		Bacteria; Dependentiae; Babeliae; Babeliales; GCA-2721975; SeV1	84.83	0	975684	1	1	1	33	981	20
3300059473_4294	MQ	Bacteria; Bacteroidota; Flavobacteriia; Flavobacteriales; Flavobacteriaceae; Flavobacterium	Bacteria; Bacteroidota; Bacteroidia; Flavobacteriales; Flavobacteriaceae; Flavobacterium	70.83	9.48	2813481	0	0	0	34	2778	251
3300059473_4296	MQ	Bacteria; Proteobacteria; Betaproteobacteria; Burkholderiales	Bacteria; Proteobacteria; Gammaproteobacteria; Burkholderiales; Burkholderiaceae; Rubrivivax	97.62	1.58	5094493	1	0	1	41	4797	153
3300059473_4299	MQ	Bacteria	Bacteria; Bdellovibrionota_C; UBA2361; UBA2361; J135	72.94	1.68	2152924	0	0	0	40	2144	171
3300059473_4301	MQ	Bacteria; Actinobacteria; Actinomycetia; Micrococcales; Microbacteriaceae; Rhodoluna	Bacteria; Actinobacteriota; Actinomycetia; Actinomycetales; Microbacteriaceae; Rhodoluna	71.49	1.29	859890	1	1	0	19	985	138
3300059473_4303	MQ	Bacteria; Bacteroidota; Chitinophagia; Chitinophagales; Chitinophagaceae; Sediminibacterium; Sediminibacterium magnilacihabitans	Bacteria; Bacteroidota; Bacteroidia; Chitinophagales; Chitinophagaceae; Sediminibacterium; Sediminibacterium magnilacihabitans	100	0.49	3906676	1	1	0	39	3653	58
3300059473_4306	MQ	Bacteria	Bacteria; Myxococcota; UBA727; UBA727; GCA-2721815	83.16	5.16	6976338	0	0	0	40	6234	613
3300059473_4315	MQ	Bacteria; Cyanobacteria; unclassified; Synechococcales	Bacteria; Cyanobacteria; Cyanobacteriia; PCC-6307; Cyanobiaceae	59.31	0.27	1525199	0	0	0	20	1714	220
3300059473_4317	MQ	Bacteria; Proteobacteria; Alphaproteobacteria; Sphingomonadales	Bacteria; Proteobacteria; Alphaproteobacteria; Sphingomonadales; Sphingomonadaceae; Sandarakinorhabdus	96.86	1.15	3081059	0	0	0	42	3024	75
3300059473_4320	MQ	Bacteria; Bacteroidota	Bacteria; Bacteroidota; Bacteroidia; AKYH767; Palsa-965; GCA-2737665	94.13	1.59	3510306	1	0	1	30	3183	170
3300059473_4322	MQ	Bacteria; Proteobacteria; Alphaproteobacteria	Bacteria; Proteobacteria; Alphaproteobacteria; Rickettsiales; UBA1997; SYAR01	67.96	1.18	1269908	1	0	0	22	1210	144
3300059473_4326	MQ	Bacteria; Chloroflexi; Chloroflexia; Chloroflexales	Bacteria; Chloroflexota; Chloroflexia; Chloroflexales; Roseiflexaceae	88.68	3.3	3664024	0	0	0	39	3391	355
3300059473_4327	MQ	Bacteria	Bacteria; Bdellovibrionota_C; UBA2361; UBA2361; UBA2361	88.1	1.1	2820242	1	1	0	37	2639	156
3300059473_4329	MQ	Bacteria; Proteobacteria; Gammaproteobacteria; Xanthomonadales; Xanthomonadaceae; Pseudoxanthomonas; unclassified	Bacteria; Proteobacteria; Gammaproteobacteria; Xanthomonadales; Xanthomonadaceae; Pseudoxanthomonas_A; Pseudoxanthomonas_A spadix_A	95.22	2.09	4192071	1	0	1	45	3866	125
3300059473_4332	MQ	Bacteria; Proteobacteria; Alphaproteobacteria; Sphingomonadales; Sphingosinicellaceae; Polymorphobacter; Polymorphobacter multimanifer	Bacteria; Proteobacteria; Alphaproteobacteria; Sphingomonadales; Sphingomonadaceae; Sandarakinorhabdus	94.35	0.87	2224261	1	0	0	35	2389	204
3300059473_4333	HQ	Bacteria; Proteobacteria; Alphaproteobacteria; Hyphomicrobiales; Parvibaculaceae; Parvibaculum	Bacteria; Proteobacteria; Alphaproteobacteria; Parvibaculales; Parvibaculaceae	97.39	0.65	2492520	1	1	1	43	2568	4
3300059473_4338	MQ	Bacteria; Proteobacteria; Alphaproteobacteria; Hyphomicrobiales; Methylobacteriaceae; Methylobacterium	Bacteria; Proteobacteria; Alphaproteobacteria; Rhizobiales; Beijerinckiaceae; Methylobacterium; Methylobacterium sp902141845	98.72	0.94	5885525	0	0	0	46	5848	195
3300059473_4339	MQ	Bacteria	Bacteria; Chloroflexota; Anaerolineae; Caldilineales; Caldilineaceae	95.45	3.64	8482042	1	0	0	55	7527	851
3300059473_434	MQ	Bacteria; Actinobacteria; Actinomycetia; Micrococcales; Microbacteriaceae; Rhodoluna; Rhodoluna lacicola	Bacteria; Actinobacteriota; Actinomycetia; Actinomycetales; Microbacteriaceae; Rhodoluna	91.01	0.19	1217314	0	0	0	36	1283	40
3300059473_4343	MQ	Bacteria	Bacteria; Bdellovibrionota; Oligoflexia; Silvanigrellales; Silvanigrellaceae	81.74	0.84	4131678	1	2	0	45	3551	71
3300059473_4355	MQ	Bacteria; Cyanobacteria; unclassified; Synechococcales	Bacteria; Cyanobacteria; Cyanobacteriia; PCC-6307; Cyanobiaceae	88.39	0	2343900	0	0	0	31	2406	196
3300059473_4356	MQ	Bacteria; Verrucomicrobia; Verrucomicrobiae; Verrucomicrobiales; Verrucomicrobiaceae; Prosthecobacter; Prosthecobacter vanneervenii	Bacteria; Verrucomicrobiota; Verrucomicrobiae; Verrucomicrobiales; Verrucomicrobiaceae; Prosthecobacter	79.65	2.27	5247228	0	0	0	56	4819	481
3300059473_4357	MQ	Bacteria	Bacteria; Patescibacteria; WWE3; 2-01-FULL-39-13	55.8	0	633323	1	1	1	32	696	48
3300059473_436	MQ	Bacteria; Chlamydiae; Chlamydiia; Parachlamydiales	Bacteria; Verrucomicrobiota_A; Chlamydiia; Parachlamydiales; Parachlamydiaceae	62.91	0	1522875	0	0	0	21	1416	179
3300059473_4361	MQ	Bacteria; Bacteroidota; Cytophagia; Cytophagales	Bacteria; Bacteroidota; Bacteroidia; Cytophagales; Cyclobacteriaceae; ELB16-189	88.49	0.89	3334644	1	1	0	30	3214	317
3300059473_4366	HQ	Bacteria; Proteobacteria; Deltaproteobacteria; Myxococcales	Bacteria; Myxococcota; Polyangia; Polyangiales; SG8-38; GCA-2699025	94.19	4.41	8830924	1	1	1	59	7031	197
3300059473_4368	MQ	Bacteria; Chlamydiae; Chlamydiia; Parachlamydiales	Bacteria; Verrucomicrobiota_A; Chlamydiia; 2-12-FULL-49-11; 2-12-FULL-49-11	67.45	0.23	1143069	1	0	1	23	1207	140
3300059473_437	MQ	Bacteria; Gemmatimonadetes; Gemmatimonadetes; Gemmatimonadales; Gemmatimonadaceae; Gemmatimonas; Gemmatimonas phototrophica	Bacteria; Gemmatimonadota; Gemmatimonadetes; Gemmatimonadales; Gemmatimonadaceae; Gemmatimonas	56.19	1.72	3177568	0	0	0	31	3073	408
3300059473_4371	MQ	Bacteria	Bacteria; Eremiobacterota; UBP9; UBA4705	83.95	7.1	8448914	2	0	0	48	8380	537
3300059473_4380	MQ	Bacteria	Bacteria; Myxococcota; UBA796; UBA796; SXON01	89.35	4.22	8916665	0	0	0	83	7729	96
3300059473_4386	MQ	Bacteria	Bacteria; Bdellovibrionota_C; UBA2361; UBA2361; UBA2361	92.16	0.84	3757233	1	0	1	43	3274	46
3300059473_4390	MQ	Bacteria; Verrucomicrobia; Opitutae; Opitutales	Bacteria; Verrucomicrobiota; Verrucomicrobiae; Opitutales; Opitutaceae; UBA6669	95.89	0	3043952	0	0	0	42	2843	152
3300059473_4392	MQ	Bacteria	Bacteria; Myxococcota; UBA796; UBA796; GCA-2862545	89.33	3.23	5583557	1	3	1	47	4930	195
3300059473_4394	HQ	Bacteria; Proteobacteria; Alphaproteobacteria	Bacteria; Proteobacteria; Alphaproteobacteria; Rickettsiales; UBA3002	97.8	0.55	1770101	1	2	2	41	1799	44
3300059473_4398	MQ	Bacteria; Planctomycetota; Planctomycetia; Pirellulales	Bacteria; Planctomycetota; Planctomycetes; Pirellulales; Pirellulaceae; Pirellula_B	90.52	3.53	6243462	0	0	1	40	5309	543
3300059473_4406	MQ	Bacteria; Chlamydiae; Chlamydiia; Parachlamydiales	Bacteria; Verrucomicrobiota_A; Chlamydiia; 2-12-FULL-49-11; 2-12-FULL-49-11	81.89	1.35	1331585	1	0	0	25	1276	87
3300059473_4415	MQ	Bacteria	Bacteria; Bdellovibrionota; Bdellovibrionia_A; UBA1018	89.87	2.96	2289714	0	0	0	40	2274	138
3300059473_4422	MQ	Bacteria; Cyanobacteria; unclassified; Pseudanabaenales; Pseudanabaenaceae; Pseudanabaena	Bacteria; Cyanobacteria; Cyanobacteriia; Pseudanabaenales; Pseudanabaenaceae; Pseudanabaena	93.67	0.71	5045929	0	0	0	51	4850	363
3300059473_4435	MQ	Bacteria; Gemmatimonadetes; Gemmatimonadetes; Gemmatimonadales; Gemmatimonadaceae; Gemmatimonas; Gemmatimonas phototrophica	Bacteria; Gemmatimonadota; Gemmatimonadetes; Gemmatimonadales; Gemmatimonadaceae; Gemmatimonas	84.32	2.2	4335200	0	0	0	36	4139	342
3300059473_4438	MQ	Bacteria	Bacteria; Armatimonadota	94.44	2.78	8954069	1	0	1	48	6417	421
3300059473_444	MQ	Bacteria; Bacteroidota; Chitinophagia; Chitinophagales	Bacteria; Bacteroidota; Bacteroidia; Chitinophagales; Chitinophagaceae; SXYR01	54.61	0.74	2073378	0	0	0	14	1950	258
3300059473_4442	MQ	Bacteria; Bacteroidota; Flavobacteriia; Flavobacteriales; Flavobacteriaceae; Flavobacterium; Flavobacterium filum	Bacteria; Bacteroidota; Bacteroidia; Flavobacteriales; Flavobacteriaceae; Flavobacterium	83.67	0.18	2200803	1	0	0	23	2206	222
3300059473_4444	MQ	Bacteria	Bacteria; Planctomycetota; UBA11346; UBA11346; UBA11346	84.05	1.43	3813641	1	2	0	41	3416	270
3300059473_4446	MQ	Bacteria; Bacteroidota	Bacteria; Bacteroidota; Bacteroidia; Flavobacteriales; Crocinitomicaceae; UBA952	88.16	1.35	2389350	0	0	0	19	2211	193
3300059473_4454	MQ	Bacteria; Planctomycetota; Planctomycetia; Planctomycetales	Bacteria; Planctomycetota; Planctomycetes; Planctomycetales; Planctomycetaceae; SXXK01	82.62	0	5443987	1	0	2	35	4398	370
3300059473_446	MQ	Bacteria; Proteobacteria; Alphaproteobacteria; Sphingomonadales; Sphingosinicellaceae; Polymorphobacter	Bacteria; Proteobacteria; Alphaproteobacteria; Sphingomonadales; Sphingomonadaceae; Sandarakinorhabdus	54.71	0.65	2094259	0	0	0	24	2243	243
3300059473_4461	MQ	Bacteria	Bacteria; Bdellovibrionota_C; UBA2361; SZUA-149	84.08	1.26	2971367	1	1	1	41	3133	209
3300059473_4462	MQ	Bacteria; Proteobacteria; Alphaproteobacteria; Sphingomonadales; Sphingomonadaceae; Sphingomonas	Bacteria; Proteobacteria; Alphaproteobacteria; Sphingomonadales; Sphingomonadaceae; Sphingomonas	92.95	2.55	4663565	0	1	0	48	4734	285
3300059473_4467	MQ	Bacteria; Bacteroidota; Chitinophagia; Chitinophagales	Bacteria; Bacteroidota; Bacteroidia; Chitinophagales; Chitinophagaceae; SXYR01	73.75	0.99	1913725	1	0	0	15	1902	251
3300059473_4470	MQ	Bacteria; Planctomycetota; Planctomycetia; Pirellulales; Pirellulaceae; Pirellula; Pirellula sp. SH-Sr6A	Bacteria; Planctomycetota; Planctomycetes; Pirellulales; Pirellulaceae; Pirellula_B	51.64	0	2906763	0	0	0	18	2489	331
3300059473_4473	MQ	Bacteria; Cyanobacteria; unclassified; Synechococcales	Bacteria; Cyanobacteria; Cyanobacteriia; PCC-6307; Cyanobiaceae	64.44	0.82	1782552	0	0	0	31	2100	233
3300059473_4474	MQ	Bacteria	Bacteria; Bdellovibrionota; FAC87; UBA2466; UBA2466	79.19	3.36	2076588	0	1	0	38	2194	209
3300059473_4484	MQ	Bacteria; Planctomycetota; Planctomycetia	Bacteria; Planctomycetota; Planctomycetes; Pirellulales; UBA1268	75.44	1.15	2958513	1	1	0	36	2632	353
3300059473_4486	MQ	Bacteria	Bacteria; Planctomycetota; Phycisphaerae; Phycisphaerales; SM1A02; UBA2402	69.11	1.14	4029712	0	2	1	31	3446	496
3300059473_449	MQ	Bacteria; Actinobacteria; Actinomycetia; Corynebacteriales; Mycobacteriaceae; Mycobacterium	Bacteria; Actinobacteriota; Actinomycetia; Mycobacteriales; Mycobacteriaceae; Mycobacterium	85.55	1.1	3099780	1	0	0	33	3240	329
3300059473_4495	MQ	Bacteria; Proteobacteria	Bacteria; Proteobacteria; Alphaproteobacteria; Holosporales	59.53	0	716092	2	0	0	24	827	116
3300059473_451	MQ	Bacteria; Planctomycetota; Planctomycetia; Planctomycetales	Bacteria; Planctomycetota; Planctomycetes; Planctomycetales; UBA10511	68.33	0	4298470	1	1	0	20	3561	621
3300059473_4513	MQ	Bacteria; Proteobacteria; Alphaproteobacteria	Bacteria; Proteobacteria; Alphaproteobacteria; Paracaedibacterales; UBA11393	93.55	0	1416821	0	0	0	37	1442	83
3300059473_4514	MQ	Bacteria; Proteobacteria	Bacteria; Proteobacteria; Alphaproteobacteria; Rickettsiales; UBA1997	82.83	4.12	1513464	1	0	1	40	1570	183
3300059473_4516	MQ	Bacteria; Proteobacteria; Betaproteobacteria	Bacteria; Proteobacteria; Gammaproteobacteria; Burkholderiales; Burkholderiaceae; UBA954	60.58	0	1330977	0	0	0	15	1404	128
3300059473_4523	MQ	Bacteria; Bacteroidota	Bacteria; Bacteroidota; Bacteroidia; Chitinophagales; Saprospiraceae; M3007	92.48	1.24	3128325	0	1	1	30	2703	216
3300059473_4524	HQ	Bacteria; Proteobacteria; Gammaproteobacteria	Bacteria; Proteobacteria; Gammaproteobacteria; Coxiellales; Coxiellaceae	97.55	1.07	1563072	1	1	1	34	1531	83
3300059473_4527	MQ	Bacteria; Actinobacteria; Thermoleophilia; Solirubrobacterales	Bacteria; Actinobacteriota; Thermoleophilia; Solirubrobacterales; 70-9; 67-14	82.33	1.29	1608008	1	1	2	36	1688	143
3300059473_4528	MQ	Bacteria; Bacteroidota	Bacteria; Bacteroidota; Bacteroidia; Flavobacteriales; UBA10329	51.44	1.09	1767236	0	0	0	21	1783	268
3300059473_4529	MQ	Bacteria; Bacteroidota	Bacteria; Bacteroidota; Bacteroidia; AKYH767	91.75	0.95	3043246	1	0	1	30	2667	206
3300059473_453	MQ	Bacteria; Proteobacteria; Betaproteobacteria; Burkholderiales	Bacteria; Proteobacteria; Gammaproteobacteria; Burkholderiales; Burkholderiaceae; SYIM01	76.81	0.45	2640553	0	0	0	26	2728	324
3300059473_4530	MQ	Bacteria; Proteobacteria; Gammaproteobacteria; unclassified; unclassified; unclassified; unclassified	Bacteria; Proteobacteria; Gammaproteobacteria; Pseudomonadales; Pseudohongiellaceae; Pseudohongiella	69.83	1.72	3154020	0	0	0	24	2954	225
3300059473_4531	MQ	Bacteria; Proteobacteria; Oligoflexia	Bacteria; Bdellovibrionota; Bacteriovoracia; Bacteriovoracales; Bacteriovoracaceae; UBA4096	86.98	1.34	2776084	0	0	0	29	2950	178
3300059473_4532	MQ	Bacteria	Bacteria; Verrucomicrobiota_A; Chlamydiia; 2-12-FULL-49-11; 2-12-FULL-49-11	82.73	0.04	1078039	1	0	1	28	1116	94
3300059473_4533	MQ	Bacteria	Bacteria; Margulisbacteria; Marinamargulisbacteria; UBA817; GCA-002719695	68.66	0.85	1122718	1	0	1	24	1199	174
3300059473_4545	MQ	Bacteria; Proteobacteria; Alphaproteobacteria	Bacteria; Proteobacteria; Alphaproteobacteria; Rickettsiales; UBA6177	82.26	2.99	1148623	1	2	1	39	1192	89
3300059473_4548	MQ	Bacteria; Proteobacteria; Alphaproteobacteria; Hyphomicrobiales	Bacteria; Proteobacteria; Alphaproteobacteria; Rhizobiales; Anderseniellaceae; QKVK01	76.24	0.54	2926114	0	0	0	33	3005	228
3300059473_4558	HQ	Bacteria	Bacteria; Proteobacteria; Alphaproteobacteria; Rickettsiales	92.7	1.42	1258894	1	2	1	40	1204	15
3300059473_4559	MQ	Bacteria; Proteobacteria; Alphaproteobacteria; Hyphomicrobiales; Nitrobacteraceae; Bradyrhizobium	Bacteria; Proteobacteria; Alphaproteobacteria; Rhizobiales; Xanthobacteraceae; Bradyrhizobium	98.3	1.1	7157300	1	0	1	51	6927	79
3300059473_4562	MQ	Bacteria; Bacteroidota; Cytophagia; Cytophagales	Bacteria; Bacteroidota; Bacteroidia; Cytophagales; Cytophagaceae	89.81	0.55	2749331	0	2	0	35	2569	208
3300059473_4563	MQ	Bacteria; Cyanobacteria; unclassified; Synechococcales	Bacteria; Cyanobacteria; Cyanobacteriia; PCC-6307; Cyanobiaceae	95.62	0.27	2984748	0	1	0	38	3171	206
3300059473_4564	MQ	Bacteria; Proteobacteria; Alphaproteobacteria; Sphingomonadales; Sphingomonadaceae; Novosphingobium	Bacteria; Proteobacteria; Alphaproteobacteria; Sphingomonadales; Sphingomonadaceae; Novosphingobium	97.32	0.02	2901909	1	1	0	44	2980	12
3300059473_4565	MQ	Bacteria; Verrucomicrobia; Verrucomicrobiae; Verrucomicrobiales; Verrucomicrobiaceae; Haloferula	Bacteria; Verrucomicrobiota; Verrucomicrobiae; Verrucomicrobiales; Akkermansiaceae; UBA1315	82.05	1.02	2306453	0	0	0	25	2295	254
3300059473_4571	MQ	Bacteria; Proteobacteria; Gammaproteobacteria; Legionellales; Legionellaceae; Legionella	Bacteria; Proteobacteria; Gammaproteobacteria; Legionellales; Legionellaceae	96.2	0.78	2411425	1	0	1	40	2225	51
3300059473_4577	MQ	Bacteria; Proteobacteria; Betaproteobacteria; Burkholderiales; Comamonadaceae; Pelomonas	Bacteria; Proteobacteria; Gammaproteobacteria; Burkholderiales; Burkholderiaceae; Pelomonas; Pelomonas sp003963075	79.64	1.7	3727599	0	0	0	40	3672	194
3300059473_458	MQ	Bacteria; Proteobacteria; Betaproteobacteria; Burkholderiales; unclassified; Aquabacterium; Aquabacterium sp. NJ1	Bacteria; Proteobacteria; Gammaproteobacteria; Burkholderiales; Burkholderiaceae; Aquabacterium	63.45	0	1954160	0	0	0	25	1951	190
3300059473_4581	MQ	Bacteria; Proteobacteria; Betaproteobacteria	Bacteria; Proteobacteria; Gammaproteobacteria; Burkholderiales; SG8-41; Ga0077527	92.5	0.47	2773202	0	1	0	39	2942	177
3300059473_4582	MQ	Bacteria; Verrucomicrobia; Verrucomicrobiae; Verrucomicrobiales; Verrucomicrobiaceae; Haloferula	Bacteria; Verrucomicrobiota; Verrucomicrobiae; Verrucomicrobiales; Akkermansiaceae; UBA1315	72.46	1.36	2152594	0	0	0	27	2198	291
3300059473_4585	MQ	Bacteria; Actinobacteria; Acidimicrobiia; Acidimicrobiales	Bacteria; Actinobacteriota; Acidimicrobiia; Acidimicrobiales; Ilumatobacteraceae; VFMC01	73.84	1.28	1918826	1	0	0	16	2106	302
3300059473_4586	HQ	Bacteria	Bacteria; Planctomycetota; Phycisphaerae; Phycisphaerales; SM1A02	93.18	1.14	3164550	1	2	2	44	2715	82
3300059473_4588	MQ	Bacteria	Bacteria; Bdellovibrionota; Oligoflexia; Oligoflexales	89.92	0.42	4084728	1	1	1	39	3732	61
3300059473_459	MQ	Bacteria; Actinobacteria; Actinomycetia; Micrococcales; Microbacteriaceae; Rhodoluna	Bacteria; Actinobacteriota; Actinomycetia; Actinomycetales; Microbacteriaceae; Rhodoluna	60.23	1.75	925751	0	0	0	25	985	89
3300059473_4600	MQ	Bacteria; Bacteroidota; Chitinophagia; Chitinophagales	Bacteria; Bacteroidota; Bacteroidia; Chitinophagales; Chitinophagaceae; Ferruginibacter	97.89	0.25	2348567	0	0	0	25	2148	78
3300059473_4603	MQ	Bacteria	Bacteria; Proteobacteria; Gammaproteobacteria; Methylococcales; Methylococcaceae; Methylomagnum	80.4	3.15	4597061	0	0	0	29	4408	357
3300059473_4604	MQ	Bacteria; Bacteroidota; Cytophagia; Cytophagales; Cytophagaceae; Aquirufa; Aquirufa antheringensis	Bacteria; Bacteroidota; Bacteroidia; Cytophagales; Spirosomaceae; UBA6715	68.21	5.17	1892795	0	0	0	15	1826	208
3300059473_4605	MQ	Bacteria; Bacteroidota	Bacteria; Bacteroidota; Bacteroidia; Chitinophagales; Saprospiraceae	92.15	1.75	3456422	0	0	0	31	3117	329
3300059473_4608	MQ	Bacteria; Bacteroidota	Bacteria; Bacteroidota; Bacteroidia; NS11-12g; UKL13-3	66.48	0.87	1942383	0	0	0	13	1819	248
3300059473_4614	MQ	Bacteria; Bacteroidota	Bacteria; Bacteroidota; Bacteroidia; Flavobacteriales; Schleiferiaceae; TMED14	85.99	0.72	1518152	0	0	0	27	1463	108
3300059473_4619	MQ	Bacteria; Proteobacteria; Alphaproteobacteria	Bacteria; Proteobacteria; Alphaproteobacteria; Paracaedibacterales; UBA11393	95.7	0	1369867	0	1	0	37	1439	41
3300059473_4621	MQ	Bacteria; Proteobacteria	Bacteria; Bdellovibrionota; Oligoflexia; Oligoflexales	76.33	1.12	3238195	0	1	1	26	3221	306
3300059473_4627	MQ	Bacteria; Verrucomicrobia; Verrucomicrobiae; Verrucomicrobiales; Verrucomicrobiaceae; Prosthecobacter	Bacteria; Verrucomicrobiota; Verrucomicrobiae; Verrucomicrobiales; Verrucomicrobiaceae; Prosthecobacter	82.81	0.68	3658714	0	0	0	30	3188	292
3300059473_4629	MQ	Bacteria; Planctomycetota; Planctomycetia; Pirellulales; Pirellulaceae; Pirellula; Pirellula sp. SH-Sr6A	Bacteria; Planctomycetota; Planctomycetes; Pirellulales; Pirellulaceae; Pirellula_B	84.64	0.11	4206593	0	0	0	29	3587	480
3300059473_4632	MQ	Bacteria; Proteobacteria; Alphaproteobacteria; Hyphomicrobiales	Bacteria; Proteobacteria; Alphaproteobacteria; Rhizobiales; Rhizobiaceae; Nitratireductor_B	75.89	1.74	2769397	0	0	0	28	3004	356
3300059473_4637	MQ	Bacteria; Planctomycetota; Planctomycetia	Bacteria; Planctomycetota; Planctomycetes; Pirellulales; UBA1268	69	0	2106110	1	0	0	21	1892	235
3300059473_4639	MQ	Bacteria; Proteobacteria; Alphaproteobacteria	Bacteria; Proteobacteria; Alphaproteobacteria; 43-37; 43-37	80.65	0	1350352	1	0	2	36	1264	75
3300059473_4644	MQ	Bacteria; Bacteroidota	Bacteria; Bacteroidota; Bacteroidia; AKYH767; B-17BO; UBA4416	72.59	1.72	3436406	1	0	0	23	3227	327
3300059473_4645	MQ	Bacteria	Bacteria; Patescibacteria; Microgenomatia; UBA1400; PJMF01	62.39	1.85	1142382	0	1	1	43	1192	26
3300059473_4647	MQ	Bacteria; Bacteroidota; Cytophagia; Cytophagales; Cytophagaceae; Aquirufa	Bacteria; Bacteroidota; Bacteroidia; Cytophagales; Spirosomaceae; UBA6715	83.83	0.1	2456973	0	0	0	24	2288	163
3300059473_4649	MQ	Bacteria	Bacteria; Verrucomicrobiota; Kiritimatiellae; UBA8416	89.19	0.68	2192635	0	1	0	36	2184	171
3300059473_4657	MQ	Bacteria; Proteobacteria; Betaproteobacteria; Burkholderiales; Comamonadaceae; Brachymonas	Bacteria; Proteobacteria; Gammaproteobacteria; Burkholderiales; Burkholderiaceae; Brachymonas	81.11	1.99	1773091	1	0	1	33	1914	206
3300059473_466	MQ	Bacteria; Verrucomicrobia	Bacteria; Verrucomicrobiota; Verrucomicrobiae; Chthoniobacterales; Chthoniobacteraceae; Chth-196	76.35	2.74	3684636	0	0	0	25	3047	481
3300059473_4664	MQ	Bacteria; Bacteroidota	Bacteria; Bacteroidota; Bacteroidia; AKYH767; B-17BO; UBA4416	51.72	1.72	3258857	1	0	0	26	3055	362
3300059473_4667	MQ	Bacteria; Bacteroidota; Chitinophagia; Chitinophagales	Bacteria; Bacteroidota; Bacteroidia; Chitinophagales; Chitinophagaceae; Ferruginibacter	82.86	0.74	1834731	0	0	0	24	1768	167
3300059473_4668	MQ	Bacteria; Proteobacteria; Betaproteobacteria	Bacteria; Proteobacteria; Gammaproteobacteria; Burkholderiales; SG8-39; 2-02-FULL-62-17	68.05	0.26	3218981	1	0	1	24	3142	89
3300059473_467	MQ	Bacteria; Gemmatimonadetes; Gemmatimonadetes; Gemmatimonadales	Bacteria; Gemmatimonadota; Gemmatimonadetes; Gemmatimonadales; Gemmatimonadaceae; Fen-1231	77.52	1.16	1750103	1	1	0	35	1839	262
3300059473_4670	MQ	Bacteria	Bacteria; Verrucomicrobiota; Kiritimatiellae; Kiritimatiellales; Pontiellaceae; UBA5540	89.36	3.41	1939839	1	1	1	45	1902	56
3300059473_4671	MQ	Bacteria	Bacteria; Proteobacteria; Alphaproteobacteria; Rickettsiales; UBA1997; SYAR01	54.29	3.3	788317	1	0	1	12	762	148
3300059473_4672	MQ	Bacteria; Bacteroidota	Bacteria; Bacteroidota; Bacteroidia; AKYH767	65.69	0	2306719	1	0	0	23	2133	230
3300059473_4677	MQ	Bacteria; Chloroflexi	Bacteria; Chloroflexota; Anaerolineae; Anaerolineales; EnvOPS12; OLB14	87.36	0.3	3788021	0	0	0	35	3783	334
3300059473_4678	MQ	Bacteria; Proteobacteria; Deltaproteobacteria; Myxococcales	Bacteria; Myxococcota; Polyangia; Nannocystales; Nannocystaceae; Ga0077550	77.71	2.28	9349200	1	1	0	45	8507	654
3300059473_4682	MQ	Bacteria; Bacteroidota	Bacteria; Bacteroidota; Bacteroidia; AKYH767-A	57.31	0.71	1792171	1	0	1	15	1683	280
3300059473_4687	MQ	Bacteria; Verrucomicrobia; Verrucomicrobiae; Verrucomicrobiales; Verrucomicrobiaceae; Prosthecobacter	Bacteria; Verrucomicrobiota; Verrucomicrobiae; Verrucomicrobiales; Verrucomicrobiaceae; Prosthecobacter	62.16	0	4745699	0	0	0	42	4146	458
3300059473_469	MQ	Bacteria	Bacteria; Bdellovibrionota_C; UBA2361; UBA2361; UBA2361	70.14	0	2680876	0	0	0	27	2681	340
3300059473_4690	MQ	Bacteria; Proteobacteria; Alphaproteobacteria; Hyphomicrobiales	Bacteria; Proteobacteria; Alphaproteobacteria; Rhizobiales; Beijerinckiaceae; 28-YEA-48	82.38	2.57	3307393	0	0	0	24	3442	303
3300059473_4691	MQ	Bacteria; Proteobacteria; Alphaproteobacteria	Bacteria; Proteobacteria; Alphaproteobacteria; Holosporales	82.22	0	718179	2	1	0	37	783	65
3300059473_4694	MQ	Bacteria	Bacteria; Verrucomicrobiota; Kiritimatiellae; UBA8416; YA12-FULL-48-11	60.19	2.93	3804352	0	0	0	31	3156	409
3300059473_4695	MQ	Bacteria	Bacteria; Bdellovibrionota_C; UBA2361; UBA2361; UBA2361	90.63	0	3663391	0	0	0	48	3316	122
3300059473_4699	MQ	Bacteria	Bacteria; Planctomycetota; UBA11346; UBA11346; UBA11346; UBA11346	64.35	0.88	4737798	0	1	0	46	4197	505
3300059473_470	MQ	Bacteria; Verrucomicrobia; Spartobacteria	Bacteria; Verrucomicrobiota; Verrucomicrobiae; Chthoniobacterales; Chthoniobacteraceae	85.16	0	3209336	1	0	0	34	2929	309
3300059473_4701	MQ	Bacteria; Planctomycetota; Planctomycetia	Bacteria; Planctomycetota; Planctomycetes; Pirellulales; UBA1268	84.42	0	3455990	0	0	0	30	3016	377
3300059473_4704	MQ	Bacteria; Proteobacteria; Deltaproteobacteria; Myxococcales; Sandaracinaceae; Sandaracinus; Sandaracinus amylolyticus	Bacteria; Myxococcota; Polyangia; Polyangiales	61.83	3.44	2857361	1	0	1	16	2659	479
3300059473_472	MQ	Bacteria; Proteobacteria; Alphaproteobacteria	Bacteria; Proteobacteria; Alphaproteobacteria; Micavibrionales; Micavibrionaceae	69.05	1.3	1432986	0	0	0	24	1605	188
3300059473_4722	MQ	Bacteria; Proteobacteria; Betaproteobacteria	Bacteria; Proteobacteria; Gammaproteobacteria; Burkholderiales; Burkholderiaceae; UBA954	64.06	0.81	1571856	0	0	0	26	1670	178
3300059473_4724	MQ	Bacteria	Bacteria; Dependentiae; Babeliae; Babeliales; Babeliaceae; PRDV01	53.43	0	1082093	1	1	1	35	1020	71
3300059473_4725	MQ	Bacteria; Cyanobacteria; unclassified; Synechococcales	Bacteria; Cyanobacteria; Cyanobacteriia; PCC-6307; Cyanobiaceae	70.02	0.54	1905352	0	0	0	22	2056	286
3300059473_4727	MQ	Bacteria; Candidatus Saccharibacteria; Candidatus Saccharimonadia; Candidatus Saccharimonadales; Candidatus Saccharimonadaceae; Candidatus Saccharimonas; Candidatus Saccharimonas aalborgensis	Bacteria; Patescibacteria; Saccharimonadia; Saccharimonadales; Saccharimonadaceae; UBA1547	53.13	0	597712	0	1	0	39	732	52
3300059473_4729	MQ	Bacteria; Verrucomicrobia	Bacteria; Verrucomicrobiota; Verrucomicrobiae; Methylacidiphilales; UBA3015; UBA3015	50.86	1.72	1315680	1	0	1	30	1358	130
3300059473_473	MQ	Bacteria; Bacteroidota; Chitinophagia; Chitinophagales	Bacteria; Bacteroidota; Bacteroidia; Chitinophagales; Chitinophagaceae; Ferruginibacter	56.03	3.45	1926027	0	0	0	12	1815	307
3300059473_4732	MQ	Bacteria; Bacteroidota; Cytophagia; Cytophagales	Bacteria; Bacteroidota; Bacteroidia; Cytophagales; Cytophagaceae	84.12	1.35	2062178	1	0	1	26	2075	213
3300059473_4734	MQ	Bacteria; Proteobacteria	Bacteria; Myxococcota; Polyangia; Polyangiales; Ga0077539; Ga0077539; Ga0077539 sp001465015	93.23	2.34	9124690	1	0	1	54	7773	413
3300059473_4745	MQ	Bacteria; Proteobacteria; Alphaproteobacteria; Hyphomicrobiales	Bacteria; Proteobacteria; Alphaproteobacteria; Rhizobiales; Pleomorphomonadaceae; Mongoliimonas	84.46	4.14	3071838	0	0	0	29	3250	368
3300059473_4750	MQ	Bacteria; Acidobacteria; Acidobacteriia	Bacteria; Acidobacteriota; Acidobacteriae; Bryobacterales; Bryobacteraceae; Ga0077553	68.2	1.79	5012675	0	0	0	27	4901	620
3300059473_4751	MQ	Bacteria	Bacteria; Bdellovibrionota_C; UBA2361; UBA2361; UBA2361	81.86	1.96	2876233	1	0	1	39	2641	145
3300059473_4753	MQ	Bacteria; Proteobacteria; Deltaproteobacteria; Myxococcales	Bacteria; Myxococcota; Polyangia; Polyangiales; Sandaracinaceae; Sandaracinus	57.66	0	4555310	0	1	0	28	4602	827
3300059473_4756	MQ	Bacteria; Proteobacteria; Alphaproteobacteria	Bacteria; Proteobacteria; Alphaproteobacteria; Rickettsiales	60.59	0.55	1176826	0	0	1	18	1189	130
3300059473_4757	MQ	Bacteria; Bacteroidota	Bacteria; Bacteroidota; Bacteroidia; Flavobacteriales; UBA10329; UBA10329	89.37	1.63	2802901	0	1	0	27	2656	282
3300059473_4762	MQ	Bacteria; Bacteroidota; Flavobacteriia; Flavobacteriales	Bacteria; Bacteroidota; Bacteroidia; Flavobacteriales; Crocinitomicaceae; M0103	84	0	2121836	0	0	0	19	2041	189
3300059473_4763	MQ	Bacteria	Bacteria; Cyanobacteria; Vampirovibrionia; Vampirovibrionales	88.55	1.71	1799655	1	0	0	35	1785	123
3300059473_4769	HQ	Bacteria; Proteobacteria; Alphaproteobacteria	Bacteria; Proteobacteria; Alphaproteobacteria; Rickettsiales; Midichloriaceae; Marinoinvertebrata	93.41	0	928410	1	2	1	30	936	83
3300059473_4772	MQ	Bacteria; Bacteroidota; Flavobacteriia; Flavobacteriales; Flavobacteriaceae; Flavobacterium	Bacteria; Bacteroidota; Bacteroidia; Flavobacteriales; Flavobacteriaceae; Flavobacterium	57.76	0.86	2414116	1	0	0	18	2316	213
3300059473_4775	MQ	Bacteria; Proteobacteria	Bacteria; Bdellovibrionota; Bacteriovoracia; Bacteriovoracales	51.95	0	1639571	0	0	0	20	1693	253
3300059473_4777	MQ		Archaea; Nanoarchaeota; Nanoarchaeia; Pacearchaeales; ARS1160	67.95	0.93	789779	1	1	0	35	1050	52
3300059473_4778	MQ	Bacteria; Proteobacteria; Deltaproteobacteria; Desulfobacterales	Bacteria; Desulfobacterota; Desulfobulbia; Desulfobulbales; Desulfocapsaceae; Desulforhopalus	70.2	1.03	2874708	0	0	0	26	2954	366
3300059473_4799	MQ	Bacteria; Bacteroidota; Chitinophagia; Chitinophagales	Bacteria; Bacteroidota; Bacteroidia; Chitinophagales; Chitinophagaceae; SXYR01	91.63	1.23	3483298	0	0	0	29	3099	199
3300059473_48	MQ	Bacteria; Proteobacteria; Gammaproteobacteria; Methylococcales	Bacteria; Proteobacteria; Gammaproteobacteria; Methylococcales; Methylomonadaceae	53	0.66	1400643	0	0	0	16	1602	270
3300059473_480	MQ	Bacteria	Bacteria; Hydrogenedentota; Hydrogenedentia; Hydrogenedentiales	58.69	0	3099551	0	0	0	30	2920	443
3300059473_4803	MQ	Bacteria; Proteobacteria; Betaproteobacteria; Burkholderiales	Bacteria; Proteobacteria; Gammaproteobacteria; Burkholderiales; Burkholderiaceae; SYIM01	89.81	0.41	3134968	0	1	0	37	3134	284
3300059473_4806	MQ	Bacteria; Bacteroidota; Flavobacteriia; Flavobacteriales; Weeksellaceae; Chryseobacterium	Bacteria; Bacteroidota; Bacteroidia; Flavobacteriales; Weeksellaceae; Chryseobacterium	54.31	1.72	1839166	0	0	0	17	2009	348
3300059473_4809	HQ	Bacteria; Cyanobacteria; unclassified; Synechococcales	Bacteria; Cyanobacteria; Cyanobacteriia; PCC-6307; Cyanobiaceae	95.47	0.14	2761897	1	1	1	38	2925	115
3300059473_4812	MQ	Bacteria; Proteobacteria; Alphaproteobacteria; Rickettsiales; Rickettsiaceae; Rickettsia	Bacteria; Proteobacteria; Alphaproteobacteria; Rickettsiales; Rickettsiaceae; GCA-2402195	90.29	1.18	1116245	0	0	0	27	1129	60
3300059473_4815	MQ	Bacteria; Bacteroidota; Cytophagia; Cytophagales; Amoebophilaceae; Candidatus Amoebophilus; Candidatus Amoebophilus asiaticus	Bacteria; Bacteroidota; Bacteroidia; Cytophagales; Amoebophilaceae; UBA8403	81.58	0	845178	1	1	2	35	792	17
3300059473_4819	MQ	Bacteria	Bacteria; Myxococcota; UBA796; UBA796; SXON01	81.29	1.61	4454301	0	0	0	36	4259	446
3300059473_482	MQ	Bacteria; Bacteroidota; Chitinophagia; Chitinophagales	Bacteria; Bacteroidota; Bacteroidia; Chitinophagales; Chitinophagaceae; SXYR01	75.62	1.23	3271660	0	0	0	27	2935	375
3300059473_4820	MQ	Bacteria; Proteobacteria	Bacteria; Bdellovibrionota; Bdellovibrionia; Bdellovibrionales; UBA1609	62.26	0	1657512	0	0	0	13	1801	185
3300059473_4823	MQ	Bacteria; Proteobacteria; Betaproteobacteria; Burkholderiales	Bacteria; Proteobacteria; Gammaproteobacteria; Burkholderiales; Burkholderiaceae; SCGC-AAA027-K21	57.68	0	1213757	0	0	0	17	1269	159
3300059473_483	MQ	Bacteria; Bacteroidota	Bacteria; Bacteroidota; Bacteroidia; Chitinophagales; Saprospiraceae; M3007	86.88	1.65	4554092	1	1	1	33	3694	282
3300059473_4831	MQ	Bacteria; Actinobacteria; Actinomycetia; Candidatus Nanopelagicales	Bacteria; Actinobacteriota; Actinomycetia; Nanopelagicales; Nanopelagicaceae; MAG-120802	62.07	0	773507	0	0	0	19	850	90
3300059473_4832	MQ	Bacteria; Proteobacteria	Bacteria; Proteobacteria; Gammaproteobacteria; Ga0077536; Ga0077536; Ga0077536	61.16	1.65	2530046	0	0	0	25	2750	418
3300059473_4835	MQ	Bacteria	Bacteria; Bdellovibrionota_C; UBA2361; UBA2361; UBA2361	88.26	1.26	3383377	1	1	1	36	3158	287
3300059473_4836	MQ	Bacteria; Proteobacteria; Betaproteobacteria; Burkholderiales; Comamonadaceae; Rhodoferax	Bacteria; Proteobacteria; Gammaproteobacteria; Burkholderiales; Burkholderiaceae; Rhodoferax	55.69	5.17	2356066	0	0	0	18	2512	272
3300059473_4837	MQ	Bacteria	Bacteria; Bdellovibrionota_C; UBA2361; UBA2361; UBA2361	69.68	1	3114410	0	1	0	31	2949	401
3300059473_4838	MQ	Bacteria; Proteobacteria; Oligoflexia	Bacteria; Bdellovibrionota; Bacteriovoracia; Bacteriovoracales; Bacteriovoracaceae; UBA4096	83.1	0.89	2878412	0	0	0	27	3248	261
3300059473_4842	MQ	Bacteria; Actinobacteria; Actinomycetia; Micrococcales; Microbacteriaceae; unclassified; Microbacteriaceae bacterium MWH-Ta3	Bacteria; Actinobacteriota; Actinomycetia; Actinomycetales; Microbacteriaceae; MWH-TA3	51.75	0	847571	0	0	0	28	946	108
3300059473_4847	MQ	Bacteria; Proteobacteria; Alphaproteobacteria; Rhodospirillales; Acetobacteraceae; Rubritepida; Rubritepida flocculans	Bacteria; Proteobacteria; Alphaproteobacteria; Acetobacterales; Acetobacteraceae; Rubritepida	77.4	0.59	3175687	0	0	0	26	3335	331
3300059473_4849	MQ	Bacteria; Bacteroidota	Bacteria; Bacteroidota; Bacteroidia; Chitinophagales; Saprospiraceae	80.4	1.01	2664615	0	0	0	29	2329	296
3300059473_4853	MQ	Bacteria; Proteobacteria; Betaproteobacteria	Bacteria; Proteobacteria; Gammaproteobacteria; Burkholderiales; Rhodocyclaceae; Sterolibacterium	72.32	2.76	3320349	1	0	1	36	3504	367
3300059473_4860	MQ	Bacteria; Proteobacteria	Bacteria; Proteobacteria; Alphaproteobacteria; Rickettsiales; UBA1997; UBA2645	89.54	1.2	1428415	1	2	2	29	1504	149
3300059473_4865	MQ	Bacteria; Gemmatimonadetes	Bacteria; Gemmatimonadota; Gemmatimonadetes; Gemmatimonadales; Gemmatimonadaceae; Fen-1231	55.17	0.75	2393495	1	2	1	22	2303	358
3300059473_4868	MQ	Bacteria; Deinococcus-Thermus; Deinococci; Thermales	Bacteria; Deinococcota; Deinococci; Deinococcales; Thermaceae	79.03	0.42	2466970	1	1	1	40	2514	209
3300059473_487	MQ	Bacteria; Bacteroidota; Cytophagia; Cytophagales	Bacteria; Bacteroidota; Bacteroidia; Cytophagales; Spirosomaceae; Leadbetterella	64.83	0.6	2075772	0	0	0	12	2084	262
3300059473_4870	MQ	Bacteria; Verrucomicrobia	Bacteria; Verrucomicrobiota; Verrucomicrobiae; Pedosphaerales; UBA9464; SXXZ01	78.15	1.15	2898591	0	0	0	24	2634	409
3300059473_4874	MQ	Bacteria	Bacteria; Bdellovibrionota; Oligoflexia; Silvanigrellales; Silvanigrellaceae	69.49	6.77	3594783	0	1	0	34	3527	546
3300059473_4876	MQ	Bacteria; Planctomycetota	Bacteria; Planctomycetota; Planctomycetes; Pirellulales; Pirellulaceae; Mariniblastus	78	0	3633403	0	1	0	18	3063	455
3300059473_4878	MQ	Bacteria; Proteobacteria; Gammaproteobacteria	Bacteria; Proteobacteria; Gammaproteobacteria; Thiomicrospirales; Thiomicrospiraceae; GCA-002282575	52.44	0	992743	1	0	0	26	1102	148
3300059473_488	MQ	Bacteria; Proteobacteria; Deltaproteobacteria; Myxococcales	Bacteria; Myxococcota; Polyangia; Polyangiales	82.86	4.52	3827268	0	1	0	43	3661	380
3300059473_4885	MQ	Bacteria; Firmicutes	Bacteria; Firmicutes; Bacilli; Mycoplasmatales; UBA3375	83.54	0	690092	1	1	1	18	755	77
3300059473_4889	MQ	Bacteria; Proteobacteria	Bacteria; Bdellovibrionota; Oligoflexia; Silvanigrellales; Silvanigrellaceae	55.69	0.5	2660557	0	0	0	26	2565	282
3300059473_4892	MQ	Bacteria	Bacteria; Cyanobacteria; Vampirovibrionia; Caenarcaniphilales; Caenarcanaceae; LMEP-10873; LMEP-10873 sp005110395	60.53	1.03	1559798	0	0	0	23	1593	245
3300059473_4895	MQ	Bacteria; Proteobacteria; Betaproteobacteria; Nitrosomonadales; Methylophilaceae; Candidatus Methylopumilus; Candidatus Methylopumilus turicensis	Bacteria; Proteobacteria; Gammaproteobacteria; Burkholderiales; Methylophilaceae; Methylopumilus_A	92.66	0.9	1554599	0	0	0	28	1633	86
3300059473_49	MQ	Bacteria; Bacteroidota; Saprospiria; Saprospirales	Bacteria; Bacteroidota; Bacteroidia; Chitinophagales; Saprospiraceae; Saprospira	51.21	0	1697779	0	0	0	17	1625	244
3300059473_4901	MQ	Bacteria	Bacteria; Bacteroidota; Kapabacteria; Kapabacteriales; UBA961; UBA961	62.19	0.27	1392232	0	0	0	28	1342	227
3300059473_4904	MQ	Bacteria	Bacteria; Myxococcota; UBA796; UBA796; GCA-2862545	74.9	2.1	6275981	0	1	0	44	5399	679
3300059473_4905	MQ	Bacteria; Proteobacteria; Betaproteobacteria; Burkholderiales	Bacteria; Proteobacteria; Gammaproteobacteria; Burkholderiales; Burkholderiaceae	72.22	0.36	2861482	0	1	0	27	2945	409
3300059473_4906	MQ	Bacteria; Bacteroidota	Bacteria; Bacteroidota; Bacteroidia; AKYH767; B-17BO	74.75	1.9	2701753	1	0	0	20	2607	283
3300059473_4907	MQ	Bacteria	Bacteria; Dependentiae; Babeliae; Babeliales; Vermiphilaceae	83.15	0	1140320	1	0	1	35	1138	34
3300059473_491	MQ	Bacteria; Bacteroidota	Bacteria; Bacteroidota; Bacteroidia; Flavobacteriales; Crocinitomicaceae; M0103	60.72	0	1613103	0	1	0	19	1650	237
3300059473_4912	MQ	Bacteria; Proteobacteria; Alphaproteobacteria; Hyphomicrobiales; Phreatobacteraceae; Phreatobacter; Phreatobacter cathodiphilus	Bacteria; Proteobacteria; Alphaproteobacteria; Rhizobiales; Phreatobacteraceae; Phreatobacter	82.01	0.47	3222353	0	1	0	26	3439	396
3300059473_4914	MQ	Bacteria; Proteobacteria; Betaproteobacteria; Burkholderiales	Bacteria; Proteobacteria; Gammaproteobacteria; Burkholderiales; Burkholderiaceae; Rhodoferax	65.93	0.7	3977313	0	0	0	15	4380	543
3300059473_492	MQ	Bacteria; Bacteroidota; Flavobacteriia; Flavobacteriales; Flavobacteriaceae; Flavobacterium	Bacteria; Bacteroidota; Bacteroidia; Flavobacteriales; Flavobacteriaceae; Flavobacterium	76.35	2.94	2215469	0	0	0	27	2214	230
3300059473_4920	HQ	Bacteria; Proteobacteria; Betaproteobacteria; unclassified; unclassified; unclassified; Betaproteobacteria bacterium UKL13-2	Bacteria; Proteobacteria; Gammaproteobacteria; Burkholderiales; UKL13-2; UKL13-2	92.32	0.47	3085702	1	1	1	41	2965	77
3300059473_4925	MQ	Bacteria; Bacteroidota; Flavobacteriia; Flavobacteriales; Weeksellaceae; Elizabethkingia; Elizabethkingia ursingii	Bacteria; Bacteroidota; Bacteroidia; Flavobacteriales; Weeksellaceae; Elizabethkingia; Elizabethkingia ursingii	100	0	4317994	0	0	0	42	4091	17
3300059473_4926	HQ	Bacteria; Proteobacteria; Alphaproteobacteria; Hyphomicrobiales; Nitrobacteraceae; Bradyrhizobium	Bacteria; Proteobacteria; Alphaproteobacteria; Rhizobiales; Xanthobacteraceae; Bradyrhizobium	99.38	0.59	8175658	1	1	1	82	8068	90
3300059473_4929	MQ	Bacteria; Proteobacteria; Alphaproteobacteria	Bacteria; Proteobacteria; Alphaproteobacteria; UBA1301; UBA1301	96.46	0	2709003	1	0	1	42	2787	20
3300059473_493	MQ	Bacteria; Bacteroidota; Cytophagia; Cytophagales	Bacteria; Bacteroidota; Bacteroidia; Cytophagales; Spirosomaceae; Leadbetterella	60.7	0	2151183	0	0	0	17	2172	312
3300059473_4932	MQ	Bacteria; Bacteroidota; Flavobacteriia; Flavobacteriales	Bacteria; Bacteroidota; Bacteroidia; Flavobacteriales; Crocinitomicaceae; UBA952	68.89	0	1919955	0	0	0	12	1826	197
3300059473_4935	MQ	Bacteria; Proteobacteria; Alphaproteobacteria	Bacteria; Proteobacteria; Alphaproteobacteria; Rickettsiales; UBA1997; UBA2645	84.19	2.76	1211495	0	2	1	26	1253	125
3300059473_494	MQ	Bacteria; Proteobacteria; Betaproteobacteria; Burkholderiales	Bacteria; Proteobacteria; Gammaproteobacteria; Burkholderiales; Burkholderiaceae; Ramlibacter	60.8	0	3053233	0	0	0	35	3338	364
3300059473_4952	MQ	Bacteria	Bacteria; Bdellovibrionota; Bdellovibrionia_A; UBA1018	64.12	0.97	1987794	1	0	0	18	2104	245
3300059473_4953	MQ	Bacteria; Proteobacteria; Betaproteobacteria; Burkholderiales	Bacteria; Proteobacteria; Gammaproteobacteria; Burkholderiales; Burkholderiaceae; Rubrivivax	72	0.5	2849677	2	0	2	26	2904	410
3300059473_4959	MQ	Bacteria; Actinobacteria; Actinomycetia; Micrococcales	Bacteria; Actinobacteriota; Actinomycetia; Actinomycetales; Microbacteriaceae; Schumannella	97.77	1.49	2814272	1	0	1	50	3017	84
3300059473_4960	MQ	Bacteria	Bacteria; Myxococcota; UBA727; UBA727; GCA-2721815	84.35	4.19	6761039	1	0	0	51	6066	513
3300059473_4963	MQ	Bacteria	Bacteria; Bdellovibrionota_C; UBA2361; UBA2361; UBA2361	62.3	0	2579405	0	0	0	28	2532	229
3300059473_4967	MQ	Bacteria; Proteobacteria; Alphaproteobacteria; Sphingomonadales; Sphingomonadaceae; Sphingomonas; Sphingomonas koreensis	Bacteria; Proteobacteria; Alphaproteobacteria; Sphingomonadales; Sphingomonadaceae; Sphingomonas; Sphingomonas koreensis	91.9	3.05	4312400	0	0	0	47	4546	288
3300059473_4968	MQ	Bacteria; Proteobacteria; Oligoflexia	Bacteria; Bdellovibrionota; Bacteriovoracia; Bacteriovoracales; Bacteriovoracaceae	80.51	0.89	2668774	0	0	0	20	2795	225
3300059473_4972	MQ	Bacteria	Bacteria; Margulisbacteria; Marinamargulisbacteria; UBA817	77.19	0	1743596	1	0	1	32	1594	27
3300059473_4973	MQ	Bacteria	Bacteria; Patescibacteria; ABY1; Magasanikbacterales; UBA922	56.71	1.69	736892	0	0	1	29	851	105
3300059473_4975	MQ	Bacteria; Bacteroidota	Bacteria; Bacteroidota; Bacteroidia; NS11-12g; UKL13-3; UBA6183	62.23	6.9	2390715	1	0	1	13	2300	334
3300059473_4976	MQ	Bacteria; Proteobacteria; Alphaproteobacteria	Bacteria; Proteobacteria; Alphaproteobacteria; Rickettsiales; UBA1997; UBA2645	53.56	0	719048	0	1	0	20	850	138
3300059473_4977	HQ	Bacteria	Bacteria; Bacteroidota; Kapabacteria; Kapabacteriales; XYC2-FULL-35-21	96.07	1.64	3860707	1	1	1	43	3321	180
3300059473_4979	MQ	Bacteria; Proteobacteria; Alphaproteobacteria; Sphingomonadales; Sphingomonadaceae; Novosphingobium	Bacteria; Proteobacteria; Alphaproteobacteria; Sphingomonadales; Sphingomonadaceae; Novosphingobium	97.94	0.06	2878432	1	1	0	43	2988	78
3300059473_4982	MQ	Bacteria	Bacteria; Verrucomicrobiota; Kiritimatiellae; UBA8416	55.17	1.72	1919101	0	0	0	24	1967	150
3300059473_4983	MQ	Bacteria; Proteobacteria; Betaproteobacteria; Burkholderiales	Bacteria; Proteobacteria; Gammaproteobacteria; Burkholderiales; Burkholderiaceae	55.69	0.43	2118750	0	0	0	14	2137	327
3300059473_4987	MQ	Bacteria; Firmicutes; Bacilli; Bacillales; Paenibacillaceae; Paenibacillus	Bacteria; Firmicutes; Bacilli; Paenibacillales; Paenibacillaceae; R196	87.1	0.58	1890881	0	0	0	41	1963	98
3300059473_4988	MQ	Bacteria; Proteobacteria	Bacteria; Bdellovibrionota; Bacteriovoracia; Bacteriovoracales; Bacteriovoracaceae; UBA4096	83.78	0.89	2827781	0	1	0	29	3175	320
3300059473_4992	MQ	Bacteria; Cyanobacteria; unclassified; Synechococcales	Bacteria; Cyanobacteria; Cyanobacteriia; PCC-6307; Cyanobiaceae	68.25	0.82	1593319	1	1	0	27	1846	222
3300059473_4994	MQ	Bacteria; Proteobacteria; Betaproteobacteria; Rhodocyclales	Bacteria; Proteobacteria; Gammaproteobacteria; Burkholderiales; Rhodocyclaceae	59.48	3.45	2180221	0	0	0	19	2384	342
3300059473_5000	MQ	Bacteria; Bacteroidota; Flavobacteriia; Flavobacteriales	Bacteria; Bacteroidota; Bacteroidia; Flavobacteriales; Crocinitomicaceae; M0103	72.43	0.14	1753931	0	0	0	10	1735	168
3300059473_5001	MQ	Bacteria; Actinobacteria; Actinomycetia	Bacteria; Actinobacteriota; Actinomycetia; Nanopelagicales; S36-B12; UBA11398	92.29	0.53	2938926	1	0	0	42	3005	134
3300059473_5002	MQ	Bacteria; Proteobacteria; Alphaproteobacteria	Bacteria; Proteobacteria; Alphaproteobacteria; Paracaedibacterales; UBA11393	90.13	2.57	1776947	0	1	0	37	1741	123
3300059473_5006	MQ	Bacteria; Proteobacteria; Alphaproteobacteria; Rhodobacterales	Bacteria; Proteobacteria; Alphaproteobacteria; Rhodobacterales; Rhodobacteraceae; Cypionkella	97.82	0.45	3545744	0	0	0	35	3630	132
3300059473_5007	MQ	Bacteria; Proteobacteria; Betaproteobacteria; Burkholderiales	Bacteria; Proteobacteria; Gammaproteobacteria; Burkholderiales; Burkholderiaceae; UBA4615	69.83	0	3917018	0	0	0	31	3994	393
3300059473_5008	MQ	Bacteria; Proteobacteria; Alphaproteobacteria; Caulobacterales; Caulobacteraceae; Phenylobacterium	Bacteria; Proteobacteria; Alphaproteobacteria; Caulobacterales; Caulobacteraceae; Phenylobacterium	61.01	2.11	2193120	0	1	0	18	2544	431
3300059473_5009	MQ	Bacteria; Proteobacteria; Gammaproteobacteria	Bacteria; Proteobacteria; Gammaproteobacteria; Pseudomonadales; Pseudohongiellaceae	70.69	1.72	2253335	0	0	0	31	2321	279
3300059473_501	MQ	Bacteria; Proteobacteria; Betaproteobacteria; Burkholderiales	Bacteria; Proteobacteria; Gammaproteobacteria; Burkholderiales; Burkholderiaceae; SYFN01	60.19	1.13	1485920	0	0	0	11	1634	247
3300059473_5013	MQ	Bacteria; Proteobacteria; Alphaproteobacteria; Hyphomicrobiales; Methylocystaceae; Methylocystis	Bacteria; Proteobacteria; Alphaproteobacteria; Rhizobiales; Beijerinckiaceae; Methylocystis	92.73	0.79	2676223	0	0	0	38	2773	58
3300059473_5015	MQ	Bacteria; Planctomycetota	Bacteria; Planctomycetota; Planctomycetes; Pirellulales; UBA1268	62.67	1.83	2903142	0	1	0	21	2613	423
3300059473_5019	MQ	Bacteria; Proteobacteria; Alphaproteobacteria	Bacteria; Proteobacteria; Alphaproteobacteria; Acetobacterales	95.07	1.09	4571416	0	0	0	37	4503	309
3300059473_5025	MQ	Bacteria; Actinobacteria; Actinomycetia; Micrococcales	Bacteria; Actinobacteriota; Actinomycetia; Actinomycetales; Microbacteriaceae; Schumannella	86.53	0.59	2367385	0	1	0	39	2609	311
3300059473_5029	MQ	Bacteria; Proteobacteria; Alphaproteobacteria; Hyphomicrobiales	Bacteria; Proteobacteria; Alphaproteobacteria; Rhizobiales; UBA4765; UBA4765	94.51	0.37	3676387	0	1	0	41	3714	165
3300059473_5042	MQ	Bacteria; Actinobacteria; Actinomycetia	Bacteria; Actinobacteriota; Actinomycetia; Nanopelagicales; S36-B12; UBA11398	54.5	0.18	1280438	0	0	0	14	1392	147
3300059473_5044	HQ	Bacteria; Proteobacteria; Alphaproteobacteria	Bacteria; Proteobacteria; Alphaproteobacteria; UBA1301; UBA1301; UBA6038	96.81	0	2337550	1	1	1	41	2477	78
3300059473_5050	MQ	Bacteria	Bacteria; Cyanobacteria; Vampirovibrionia; Vampirovibrionales; Vampirovibrionaceae	83.93	3.8	3300095	0	0	0	34	3357	367
3300059473_5051	MQ	Bacteria; Proteobacteria; Deltaproteobacteria; Desulfuromonadales	Bacteria; Desulfobacterota; Desulfuromonadia; Geobacterales; Geobacteraceae	73.68	1.94	2626125	0	0	0	27	2743	369
3300059473_5055	MQ	Bacteria; Actinobacteria; Actinomycetia; Corynebacteriales; Mycobacteriaceae; Mycobacterium	Bacteria; Actinobacteriota; Actinomycetia; Mycobacteriales; Mycobacteriaceae; Mycobacterium	86.37	2.01	3406822	1	0	0	37	3483	252
3300059473_506	MQ	Bacteria; Actinobacteria	Bacteria; Actinobacteriota; Acidimicrobiia; Acidimicrobiales; MedAcidi-G1	72.05	1.28	3138859	0	1	0	29	3358	440
3300059473_5070	MQ	Bacteria; Proteobacteria; Alphaproteobacteria	Bacteria; Proteobacteria; Alphaproteobacteria; Rickettsiales; UBA6177	95.5	4.5	1430272	0	1	0	33	1494	142
3300059473_5071	MQ	Bacteria	Bacteria; Krumholzibacteriota; Krumholzibacteria; LZORAL124-64-63; LZORAL124-64-63	53.62	0	2282450	0	0	0	25	2208	370
3300059473_5074	MQ	Bacteria	Bacteria; Actinobacteriota; Thermoleophilia; Gaiellales; SKUG01	62.63	0.86	1400642	0	0	0	30	1454	141
3300059473_5077	MQ	Bacteria; Proteobacteria; Betaproteobacteria	Bacteria; Proteobacteria; Gammaproteobacteria; Burkholderiales; Rhodocyclaceae	53.45	0	2008604	1	0	1	12	2086	242
3300059473_508	MQ	Bacteria; Bacteroidota	Bacteria; Bacteroidota; Bacteroidia; AKYH767; Palsa-965; GCA-2737665	75.95	1.11	2598641	1	0	0	18	2469	276
3300059473_5081	MQ	Bacteria; Cyanobacteria; unclassified; Synechococcales	Bacteria; Cyanobacteria; Cyanobacteriia; PCC-6307; Cyanobiaceae	96.13	2.31	3373926	0	0	0	42	3385	202
3300059473_5082	MQ	Bacteria; Proteobacteria; Alphaproteobacteria; Rickettsiales; Rickettsiaceae; Rickettsia	Bacteria; Proteobacteria; Alphaproteobacteria; Rickettsiales; Rickettsiaceae; SXXS01	87.74	1.9	1218877	0	0	0	29	1268	145
3300059473_5084	MQ	Bacteria; Proteobacteria; Alphaproteobacteria; Rhodobacterales	Bacteria; Proteobacteria; Alphaproteobacteria; Rhodobacterales; Rhodobacteraceae; Rhodobacter_F	87.42	0.54	2713765	0	0	0	30	2902	264
3300059473_5085	MQ	Bacteria; Verrucomicrobia; Verrucomicrobiae; Verrucomicrobiales; Verrucomicrobiaceae; Haloferula; Haloferula sp. BvORR071	Bacteria; Verrucomicrobiota; Verrucomicrobiae; Verrucomicrobiales; Akkermansiaceae; Haloferula	54.08	1.72	3960127	0	0	0	26	3790	539
3300059473_5092	HQ	Bacteria; Proteobacteria; Alphaproteobacteria	Bacteria; Proteobacteria; Alphaproteobacteria; Rickettsiales; UBA3002	93.24	0	1852196	1	2	2	41	1898	42
3300059473_5095	MQ	Bacteria; Proteobacteria; Deltaproteobacteria; Myxococcales	Bacteria; Myxococcota; Polyangia; Polyangiales; Polyangiaceae	78.07	2.97	6881927	0	1	0	78	6228	1031
3300059473_5099	MQ	Bacteria; Proteobacteria; Alphaproteobacteria; Rhodobacterales	Bacteria; Proteobacteria; Alphaproteobacteria; Rhodobacterales; Rhodobacteraceae; Rubellimicrobium	96.25	1.64	3716734	0	0	0	36	3850	222
3300059473_5103	MQ	Bacteria; Verrucomicrobia; Verrucomicrobiae; Verrucomicrobiales; Verrucomicrobiaceae; Haloferula; Haloferula sp. BvORR071	Bacteria; Verrucomicrobiota; Verrucomicrobiae; Verrucomicrobiales; Akkermansiaceae; Haloferula	57.34	0.68	2122041	0	0	0	26	2092	327
3300059473_5106	MQ	Bacteria; Bacteroidota	Bacteria; Bacteroidota; Bacteroidia; Flavobacteriales; UA16	55.21	0.81	2133608	0	0	0	22	2071	336
3300059473_5108	MQ	Bacteria; Actinobacteria; Actinomycetia	Bacteria; Actinobacteriota; Actinomycetia; Nanopelagicales; S36-B12; UBA11398	65.04	0	1668320	0	0	0	19	1834	263
3300059473_5109	MQ	Bacteria; Proteobacteria; Gammaproteobacteria	Bacteria; Proteobacteria; Gammaproteobacteria; Pseudomonadales; UBA7239; UBA7239; UBA7239 sp002333095	98.33	1.3	2509985	0	1	0	35	2397	52
3300059473_511	MQ	Bacteria; Verrucomicrobia; Verrucomicrobiae; Verrucomicrobiales; Verrucomicrobiaceae; Prosthecobacter; Prosthecobacter vanneervenii	Bacteria; Verrucomicrobiota; Verrucomicrobiae; Verrucomicrobiales; Verrucomicrobiaceae; Prosthecobacter	57.51	1.72	5209772	0	0	0	29	4877	619
3300059473_5113	MQ	Bacteria; Bacteroidota; Flavobacteriia; Flavobacteriales; Flavobacteriaceae; Flavobacterium	Bacteria; Bacteroidota; Bacteroidia; Flavobacteriales; Flavobacteriaceae; Flavobacterium	56.9	1.72	1655202	1	0	0	22	1729	197
3300059473_5115	MQ	Bacteria; Proteobacteria; Alphaproteobacteria; Rickettsiales	Bacteria; Proteobacteria; Alphaproteobacteria; Rickettsiales; Rickettsiaceae	95.5	1.72	1261218	0	1	1	33	1291	56
3300059473_5116	MQ	Bacteria; Spirochaetes; Spirochaetia; Leptospirales; Leptospiraceae; Leptospira	Bacteria; Spirochaetota; Leptospirae; Leptospirales; Leptospiraceae	50.05	0	1852081	0	0	0	21	1980	323
3300059473_5118	MQ	Bacteria; Planctomycetota; Planctomycetia	Bacteria; Planctomycetota; Planctomycetes; Pirellulales; UBA1268; F1-20-MAGs016	62.51	1.15	3070286	0	0	0	26	2754	426
3300059473_512	MQ	Bacteria; Proteobacteria; Oligoflexia; Bacteriovoracales	Bacteria; Bdellovibrionota; Bacteriovoracia; Bacteriovoracales; Bacteriovoracaceae; UBA4096	58.59	0.89	1546804	0	0	0	13	1781	232
3300059473_5121	MQ	Bacteria	Bacteria; Myxococcota; UBA9042; PHBI01; PHBI01; SXIE01	86.45	1.45	5858106	3	0	0	43	4529	399
3300059473_5125	MQ	Bacteria; Proteobacteria; Oligoflexia; Bacteriovoracales; Bacteriovoracaceae; Bacteriovorax; Bacteriovorax stolpii	Bacteria; Bdellovibrionota; Bacteriovoracia; Bacteriovoracales; Bacteriovoracaceae; Bacteriovorax	64.11	0.05	1571453	1	0	0	23	1771	253
3300059473_5136	MQ	Bacteria; Bacteroidota; Flavobacteriia; Flavobacteriales; Flavobacteriaceae; Lutibacter	Bacteria; Bacteroidota; Bacteroidia; Flavobacteriales; Flavobacteriaceae; Lutibacter	93.92	2.08	2864298	0	0	0	37	2743	131
3300059473_5143	MQ	Bacteria	Bacteria; Planctomycetota; Phycisphaerae; Phycisphaerales; SM1A02	61.59	0.57	1895372	0	0	0	24	1848	299
3300059473_5149	MQ	Bacteria	Bacteria; Patescibacteria; Paceibacteria; SW-4-49-11; SW-4-49-11	86.21	0	794864	1	1	1	39	863	19
3300059473_5152	MQ	Bacteria; Bacteroidota	Bacteria; Bacteroidota; Bacteroidia; NS11-12g; UBA955	50.32	0	1257613	0	0	0	11	1282	219
3300059473_5153	MQ	Bacteria; Cyanobacteria; unclassified; Synechococcales	Bacteria; Cyanobacteria; Cyanobacteriia; PCC-6307; Cyanobiaceae	79.59	0.27	2189788	0	0	0	26	2247	268
3300059473_5155	MQ	Bacteria; Proteobacteria; Gammaproteobacteria; Nevskiales; Sinobacteraceae; Hydrocarboniphaga; Hydrocarboniphaga effusa	Bacteria; Proteobacteria; Gammaproteobacteria; Nevskiales; Nevskiaceae; Hydrocarboniphaga; Hydrocarboniphaga effusa	92.36	2.18	4371361	1	0	0	41	4201	307
3300059473_5156	MQ	Bacteria; Verrucomicrobia; Opitutae; Opitutales	Bacteria; Verrucomicrobiota; Verrucomicrobiae; Opitutales; Opitutaceae; Tous-C4FEB	90.52	0	3714498	0	1	0	37	3538	272
3300059473_5161	MQ	Bacteria; Gemmatimonadetes; Gemmatimonadetes; Gemmatimonadales	Bacteria; Gemmatimonadota; Gemmatimonadetes; Gemmatimonadales; Gemmatimonadaceae	90.55	1.1	4552652	1	2	0	39	4116	343
3300059473_5163	MQ	Bacteria	Bacteria; Bdellovibrionota_C; UBA2361; UBA2361; UBA2361	67.24	0	2448629	1	0	1	37	2328	237
3300059473_5167	MQ	Bacteria; Gemmatimonadetes; Gemmatimonadetes; Gemmatimonadales; Gemmatimonadaceae; Gemmatimonas	Bacteria; Gemmatimonadota; Gemmatimonadetes; Gemmatimonadales; Gemmatimonadaceae	87.54	3.66	3346450	0	0	0	42	3169	369
3300059473_5168	MQ	Bacteria	Bacteria; Bdellovibrionota_C; UBA2361; UBA2361; UBA2361	64.61	0.22	1578581	0	0	0	19	1581	240
3300059473_5174	MQ	Bacteria; Proteobacteria; Alphaproteobacteria; Hyphomicrobiales	Bacteria; Proteobacteria; Alphaproteobacteria; Rhizobiales; Beijerinckiaceae; PAR1	65.09	1.41	2309350	0	0	0	23	2576	375
3300059473_5175	MQ	Bacteria; Planctomycetota; Planctomycetia; Pirellulales	Bacteria; Planctomycetota; Planctomycetes; Pirellulales; Pirellulaceae	58.19	0	2944599	0	0	0	15	2542	423
3300059473_518	MQ	Bacteria; Verrucomicrobia; Opitutae; Opitutales	Bacteria; Verrucomicrobiota; Verrucomicrobiae; Opitutales; Opitutaceae; UBA6669	52.02	0.68	1441893	0	0	0	11	1415	259
3300059473_5180	MQ	Bacteria; Verrucomicrobia	Bacteria; Verrucomicrobiota; Verrucomicrobiae; Pedosphaerales; UBA9464; SXXZ01	84.65	2.36	3499763	0	0	0	35	2991	320
3300059473_5181	MQ	Bacteria; Firmicutes; Clostridia; Eubacteriales	Bacteria; Firmicutes_A; Clostridia; Acetivibrionales; DSM-8532	53.53	0	2609503	0	0	0	15	2529	344
3300059473_5192	MQ	Bacteria; Proteobacteria; Alphaproteobacteria	Bacteria; Proteobacteria; Alphaproteobacteria; Caulobacterales; Hyphomonadaceae	89.53	0.16	2995784	1	1	1	40	3080	202
3300059473_5198	MQ	Bacteria; Proteobacteria; Alphaproteobacteria; Caulobacterales; Caulobacteraceae; Brevundimonas	Bacteria; Proteobacteria; Alphaproteobacteria; Caulobacterales; Caulobacteraceae; Brevundimonas	94.92	1.09	3735765	0	1	0	46	3778	92
3300059473_520	MQ	Bacteria; Proteobacteria; Alphaproteobacteria	Bacteria; Proteobacteria; Alphaproteobacteria; SMXQ01; SMXQ01	58.97	0	2555389	0	1	1	25	2686	304
3300059473_5213	MQ	Bacteria	Bacteria; Cyanobacteria; Vampirovibrionia; Caenarcaniphilales; Caenarcanaceae; LMEP-10873	80.43	0.85	1683243	1	1	1	29	1839	199
3300059473_5214	MQ	Bacteria; Proteobacteria	Bacteria; Bdellovibrionota; Bdellovibrionia; Bdellovibrionales; UBA1609	72.15	0	1906609	0	1	0	9	2060	180
3300059473_5218	MQ	Bacteria	Bacteria; Planctomycetota; UBA1135; UBA2386; UBA2386; UBA2386	72.16	1.14	3045766	0	0	0	31	2865	422
3300059473_5228	MQ	Bacteria; Proteobacteria; Alphaproteobacteria; Hyphomonadales; Hyphomonadaceae; unclassified; Hyphomonadaceae bacterium UKL13-1	Bacteria; Proteobacteria; Alphaproteobacteria; Caulobacterales; Hyphomonadaceae	90.96	0.73	2515087	1	0	0	33	2463	114
3300059473_5229	MQ	Bacteria; Proteobacteria; Deltaproteobacteria; Myxococcales	Bacteria; Myxococcota; Polyangia; Polyangiales; Polyangiaceae	66.59	2.39	3110110	0	0	0	33	2971	444
3300059473_5231	MQ	Bacteria; Firmicutes; Clostridia; Eubacteriales	Bacteria; Firmicutes_A; Clostridia; Saccharofermentanales	72.75	4.26	2949143	0	1	1	32	2622	303
3300059473_5232	MQ	Bacteria; Candidatus Parcubacteria; unclassified; unclassified	Bacteria; Patescibacteria; Paceibacteria; UBA9983; UBA9973; UBA8515	72.74	0	469783	1	1	1	33	549	47
3300059473_5234	MQ	Bacteria; Actinobacteria; Actinomycetia; Candidatus Nanopelagicales; Candidatus Nanopelagicaceae; Candidatus Planktophila	Bacteria; Actinobacteriota; Actinomycetia; Nanopelagicales; Nanopelagicaceae; Planktophila	52.59	0	1066932	0	0	0	23	1131	114
3300059473_5243	MQ	Bacteria; Bacteroidota	Bacteria; Bacteroidota; Bacteroidia; Flavobacteriales; UA16; UBA4660	85.15	0.18	2709779	0	0	0	26	2328	157
3300059473_5245	MQ	Bacteria	Bacteria; Bdellovibrionota_C; UBA2361; UBA2361; UBA2361	90.62	0.84	3370212	1	1	0	35	3207	220
3300059473_525	MQ	Bacteria	Bacteria; Bdellovibrionota_C; UBA2361	53.45	0	2216530	0	0	0	28	2189	282
3300059473_5251	MQ	Bacteria; Proteobacteria	Bacteria; Bdellovibrionota; Oligoflexia; Oligoflexales	78.31	0	2457310	2	1	1	39	2477	149
3300059473_5252	MQ	Bacteria; Proteobacteria; Alphaproteobacteria	Bacteria; Proteobacteria; Alphaproteobacteria; UBA6184	95.38	0	1480746	1	0	1	32	1448	80
3300059473_5253	MQ		Bacteria; Dependentiae; Babeliae; Babeliales; RVW-14; UASB124	85.71	1.1	1159146	1	0	1	35	1145	75
3300059473_5254	MQ	Bacteria	Bacteria; Bacteroidota; Kapabacteria; Kapabacteriales; UBA4661; PH2015	95.36	1.96	5588798	0	0	0	43	4865	368
3300059473_5257	MQ	Bacteria; Proteobacteria; Oligoflexia; Bdellovibrionales; Bdellovibrionaceae; Pseudobdellovibrio; Pseudobdellovibrio exovorus	Bacteria; Bdellovibrionota; Bdellovibrionia; Bdellovibrionales; Bdellovibrionaceae; Pseudobdellovibrio	70.96	0	1790520	0	0	0	14	2040	257
3300059473_5260	MQ	Bacteria; Proteobacteria; Alphaproteobacteria; Hyphomicrobiales; Boseaceae; Bosea	Bacteria; Proteobacteria; Alphaproteobacteria; Rhizobiales; Beijerinckiaceae	86.86	1.14	2833879	0	1	0	27	2938	285
3300059473_5267	MQ		Bacteria; Dependentiae; Babeliae; Babeliales; GCA-2401785	56.01	3.24	974880	1	0	1	35	880	49
3300059473_5268	MQ	Bacteria; Verrucomicrobia	Bacteria; Verrucomicrobiota; Verrucomicrobiae; Opitutales; Opitutaceae; IMCC26134_A	60.45	0	2192788	0	0	0	29	2154	347
3300059473_5269	MQ	Bacteria; Actinobacteria	Bacteria; Actinobacteriota; Acidimicrobiia; Acidimicrobiales; Ilumatobacteraceae; VFMC01	66.73	4.13	3293350	0	0	0	26	3491	545
3300059473_5270	MQ	Bacteria; Verrucomicrobia; Verrucomicrobiae; Verrucomicrobiales	Bacteria; Verrucomicrobiota; Verrucomicrobiae; Verrucomicrobiales; Akkermansiaceae	89.24	1.36	3198200	0	0	0	42	3106	175
3300059473_5274	MQ	Bacteria; Bacteroidota; Chitinophagia; Chitinophagales	Bacteria; Bacteroidota; Bacteroidia; Chitinophagales; Chitinophagaceae; Sediminibacterium	55.94	0.49	1658539	0	0	0	9	1589	229
3300059473_5282	MQ	Bacteria	Bacteria; UBP7	65.2	0	1176699	1	2	1	39	1255	80
3300059473_5284	MQ	Bacteria; Actinobacteria	Bacteria; Actinobacteriota; Acidimicrobiia; Acidimicrobiales; Ilumatobacteraceae; VFMC01	50.56	1.14	2130850	0	0	0	11	2309	387
3300059473_5285	MQ	Bacteria; Proteobacteria; Alphaproteobacteria; Sphingomonadales; Sphingomonadaceae; Sphingobium	Bacteria; Proteobacteria; Alphaproteobacteria; Sphingomonadales; Sphingomonadaceae; Sphingobium	85.58	1.73	4629265	0	0	0	42	4663	304
3300059473_5287	MQ	Bacteria; Verrucomicrobia	Bacteria; Verrucomicrobiota; Verrucomicrobiae; Chthoniobacterales; Chthoniobacteraceae; Chth-196	98.34	0	4060138	1	0	0	42	3333	214
3300059473_5288	MQ	Bacteria; Proteobacteria; Deltaproteobacteria; Myxococcales	Bacteria; Myxococcota; Polyangia; Polyangiales; Polyangiaceae	64.57	1.94	5471716	0	0	0	37	5234	788
3300059473_5289	MQ	Bacteria; Proteobacteria	Bacteria; Proteobacteria; Alphaproteobacteria; Rickettsiales; UBA1997; UBA2645	96.68	2.84	1720837	0	1	0	36	1726	93
3300059473_529	MQ	Bacteria; Verrucomicrobia; Verrucomicrobiae; Verrucomicrobiales	Bacteria; Verrucomicrobiota; Verrucomicrobiae; Verrucomicrobiales; Akkermansiaceae; UBA1315	61.24	0	1970912	0	0	0	18	1843	292
3300059473_5292	MQ	Bacteria; Proteobacteria; Gammaproteobacteria	Bacteria; Proteobacteria; Gammaproteobacteria; Pseudomonadales; UBA5518; UBA5518	67.55	1.53	2856537	1	0	1	23	2946	425
3300059473_5293	MQ	Bacteria; Pseudomonadota; Deltaproteobacteria; Desulfovibrionales; Desulfovibrionaceae; Humidesulfovibrio; Humidesulfovibrio idahonensis	Bacteria; Desulfobacterota; Desulfovibrionia; Desulfovibrionales; Desulfovibrionaceae; Humidesulfovibrio	77.18	0.99	2053837	1	0	1	33	2192	326
3300059473_5296	MQ	Bacteria; Chlamydiae; Chlamydiia	Bacteria; Verrucomicrobiota_A; Chlamydiia; 2-12-FULL-49-11; 2-12-FULL-49-11	58.62	0.86	1219459	0	0	0	26	1197	106
3300059473_5300	MQ	Bacteria; Proteobacteria; Gammaproteobacteria	Bacteria; Proteobacteria; Gammaproteobacteria; UBA1113; UBA1113	90.5	0.78	2062051	0	0	0	40	2000	157
3300059473_5301	HQ	Bacteria; Proteobacteria; Alphaproteobacteria	Bacteria; Proteobacteria; Alphaproteobacteria; Rickettsiales; UBA1997	90.28	4.99	1520120	1	1	1	33	1542	94
3300059473_5310	MQ	Bacteria; Firmicutes; Bacilli; Bacillales; Paenibacillaceae; Paenibacillus	Bacteria; Firmicutes; Bacilli; Paenibacillales	72.11	0.68	1453887	0	0	0	20	1612	197
3300059473_5311	MQ	Bacteria; Planctomycetota; Planctomycetia	Bacteria; Planctomycetota; Planctomycetes; Pirellulales; UBA1268	50.48	1.15	2269298	1	0	0	23	2059	298
3300059473_5313	MQ	Bacteria	Bacteria; Bacteroidota; Bacteroidia; Flavobacteriales; Crocinitomicaceae; Fluviicola	88.49	1.08	2598188	1	0	0	19	2475	251
3300059473_5318	MQ	Bacteria; Proteobacteria; Betaproteobacteria; Burkholderiales	Bacteria; Proteobacteria; Gammaproteobacteria; Burkholderiales; Burkholderiaceae; UBA4615	82.29	0.62	2421420	0	0	0	26	2480	299
3300059473_5324	MQ	Bacteria	Bacteria; Verrucomicrobiota; Lentisphaeria; Victivallales; GWF2-50-93	71.48	2.03	2684382	0	1	0	30	2641	337
3300059473_5331	MQ	Bacteria	Bacteria; Bdellovibrionota_C; UBA2361; UBA2361; UBA2361	75.69	0.84	2366843	0	0	0	25	2222	173
3300059473_534	MQ	Bacteria; Actinobacteria	Bacteria; Actinobacteriota; Acidimicrobiia; Acidimicrobiales	67.78	2.56	1624242	0	1	1	32	1730	187
3300059473_5342	MQ	Bacteria; Actinobacteria; Acidimicrobiia; Acidimicrobiales	Bacteria; Actinobacteriota; Acidimicrobiia; Acidimicrobiales; Ilumatobacteraceae; UBA2093; UBA2093 sp002331255	73.36	2.14	1659061	0	0	0	26	1785	194
3300059473_5343	MQ	Bacteria; Proteobacteria; Deltaproteobacteria	Bacteria; Myxococcota; Polyangia; Polyangiales; Ga0077539	72.98	1.33	5844909	0	0	0	40	5426	902
3300059473_5344	MQ	Bacteria	Bacteria; Fibrobacterota; Fibrobacteria; UBA11236; UBA11236	68.47	2.75	1630930	0	0	0	22	1605	255
3300059473_5348	MQ	Bacteria; Proteobacteria	Bacteria; Bdellovibrionota; Bdellovibrionia; Bdellovibrionales; UBA1609	78.4	1.79	2006611	1	1	1	26	2226	230
3300059473_5356	MQ	Bacteria; Bacteroidota; Cytophagia; Cytophagales; Cyclobacteriaceae; Algoriphagus	Bacteria; Bacteroidota; Bacteroidia; Cytophagales; Cyclobacteriaceae; Algoriphagus	82.74	2.32	3631715	1	0	0	27	3613	479
3300059473_5361	MQ	Bacteria	Bacteria; Bdellovibrionota; Bdellovibrionia_A; UBA1018	85.97	0.94	2131926	1	0	1	34	2235	178
3300059473_5363	MQ	Bacteria; Bacteroidota; Chitinophagia; Chitinophagales	Bacteria; Bacteroidota; Bacteroidia; Chitinophagales; Chitinophagaceae; Ferruginibacter	58.34	0.66	1163928	0	1	0	12	1210	176
3300059473_5367	MQ	Bacteria; Bacteroidota	Bacteria; Bacteroidota; Bacteroidia; AKYH767	64.3	0.24	1745909	0	0	0	18	1681	291
3300059473_5369	MQ	Bacteria; Chloroflexi	Bacteria; Chloroflexota; Anaerolineae; Anaerolineales; EnvOPS12; OLB14	72.27	0	4102401	0	0	0	32	3987	263
3300059473_537	MQ	Bacteria; Proteobacteria; Betaproteobacteria; Burkholderiales; Comamonadaceae; Hydrogenophaga	Bacteria; Proteobacteria; Gammaproteobacteria; Burkholderiales; Burkholderiaceae; Hydrogenophaga	81.46	7.01	2328747	0	0	0	25	2507	219
3300059473_5373	MQ	Bacteria; Proteobacteria; Betaproteobacteria; Burkholderiales	Bacteria; Proteobacteria; Gammaproteobacteria; Burkholderiales; Burkholderiaceae	92.97	1.22	3354641	1	0	1	36	3328	289
3300059473_5377	MQ	Bacteria; Actinobacteria; Acidimicrobiia; Acidimicrobiales; Ilumatobacteraceae; Ilumatobacter	Bacteria; Actinobacteriota; Acidimicrobiia; Acidimicrobiales; Ilumatobacteraceae; UBA2093	57.63	2.56	1058158	0	0	0	23	1180	136
3300059473_5380	MQ	Bacteria; Proteobacteria; Alphaproteobacteria	Bacteria; Proteobacteria; Alphaproteobacteria; Micavibrionales; GCA-2720935	65.87	0	1100033	0	0	0	23	1305	161
3300059473_5386	MQ	Bacteria; Proteobacteria; Alphaproteobacteria	Bacteria; Proteobacteria; Alphaproteobacteria; Rickettsiales; UBA8987	56.18	0	912101	0	0	0	25	1041	146
3300059473_5399	MQ	Bacteria; Verrucomicrobia; Verrucomicrobiae; Verrucomicrobiales	Bacteria; Verrucomicrobiota; Verrucomicrobiae; Verrucomicrobiales; Akkermansiaceae; UBA1315	81.36	0.68	2794173	0	0	0	29	2416	167
3300059473_5408	MQ	Bacteria; Proteobacteria; Gammaproteobacteria; Chromatiales	Bacteria; Proteobacteria; Gammaproteobacteria; Enterobacterales; Alteromonadaceae; Pararheinheimera	53.62	3.45	2464349	0	0	0	36	2525	369
3300059473_541	MQ	Bacteria; Proteobacteria	Bacteria; Myxococcota; Bradimonadia; Bradymonadales	76.83	3.25	6008357	0	0	0	58	5277	730
3300059473_5410	MQ	Bacteria	Bacteria; Myxococcota; UBA727; UBA727; GCA-2721815	52.5	0	4714574	0	0	0	36	4488	635
3300059473_5421	MQ	Bacteria; Acidobacteria; Acidobacteriia; Bryobacterales	Bacteria; Acidobacteriota; Acidobacteriae; Bryobacterales; Bryobacteraceae; Ga0077553	66.09	1.06	3269566	0	0	0	32	3324	416
3300059473_5423	MQ	Bacteria	Bacteria; Bdellovibrionota_C; UBA2361; UBA2361; UBA2361	56.99	0	1808015	0	0	0	19	1846	291
3300059473_5425	MQ	Bacteria; Bacteroidota; Flavobacteriia; Flavobacteriales	Bacteria; Bacteroidota; Bacteroidia; Flavobacteriales; Crocinitomicaceae; UBA952	84.07	0.27	2043111	2	0	1	27	2039	237
3300059473_5426	MQ	Bacteria; Proteobacteria; Betaproteobacteria; Burkholderiales	Bacteria; Proteobacteria; Gammaproteobacteria; Burkholderiales; Burkholderiaceae; UBA4615	79.01	2.37	4241032	1	0	1	35	4031	235
3300059473_543	MQ	Bacteria; Bacteroidota; Flavobacteriia; Flavobacteriales	Bacteria; Bacteroidota; Bacteroidia; Flavobacteriales; Crocinitomicaceae; M0103	75.3	0	1897778	0	0	0	21	1824	209
3300059473_5441	MQ	Bacteria; Proteobacteria	Bacteria; Proteobacteria; Gammaproteobacteria; Methylococcales; Methylomonadaceae; Methylovulum; Methylovulum sp007280895	68.42	0	2167094	0	0	0	31	2173	271
3300059473_5442	MQ	Bacteria; Actinobacteria; Actinomycetia	Bacteria; Actinobacteriota; Acidimicrobiia; Acidimicrobiales; UBA8139; F1-20-MAGs160	58.07	0	1873993	0	0	0	26	1972	269
3300059473_5450	MQ	Bacteria	Bacteria; Patescibacteria; WWE3; UBA101185	65.2	1.72	494502	0	2	0	23	601	77
3300059473_5468	MQ	Bacteria; Cyanobacteria; unclassified; Synechococcales	Bacteria; Cyanobacteria; Cyanobacteriia; PCC-6307; Cyanobiaceae	55.3	0.09	1699002	0	0	0	14	1874	282
3300059473_548	MQ	Bacteria	Bacteria; Myxococcota; UBA727; UBA727; GCA-2721815	56.63	2.58	3290435	0	0	0	29	3128	556
3300059473_5481	MQ	Bacteria; Armatimonadetes; unclassified; unclassified; unclassified; unclassified	Bacteria; Armatimonadota; Fimbriimonadia; Fimbriimonadales; Fimbriimonadaceae; Uphvl-Ar1	52.1	0	1586627	0	1	0	19	1768	247
3300059473_5487	MQ	Bacteria; Proteobacteria; Betaproteobacteria; Nitrosomonadales	Bacteria; Proteobacteria; Gammaproteobacteria; Burkholderiales; Thiobacillaceae; PFJX01	58.62	0	2371389	0	0	0	29	2577	290
3300059473_549	MQ	Bacteria; Planctomycetota; Planctomycetia; Pirellulales; Pirellulaceae; Pirellula; Pirellula sp. SH-Sr6A	Bacteria; Planctomycetota; Planctomycetes; Pirellulales; Pirellulaceae; Pirellula_B	91.7	0	3851211	0	0	0	30	3368	433
3300059473_5503	MQ	Bacteria; Chlamydiae; Chlamydiia	Bacteria; Verrucomicrobiota_A; Chlamydiia; Chlamydiales	60.63	0.17	893878	0	0	0	26	924	100
3300059473_5506	MQ	Bacteria; Proteobacteria	Bacteria; Bdellovibrionota; Bacteriovoracia; Bacteriovoracales; Bacteriovoracaceae	69.79	1.79	2170251	0	0	0	15	2425	277
3300059473_551	MQ	Bacteria; Bacteroidota; Flavobacteriia; Flavobacteriales	Bacteria; Bacteroidota; Bacteroidia; Flavobacteriales; Crocinitomicaceae; UBA952	58.62	0	1537852	0	0	0	15	1512	183
3300059473_5518	MQ	Bacteria; Proteobacteria; Alphaproteobacteria	Bacteria; Proteobacteria; Alphaproteobacteria; Paracaedibacterales; UBA11393	65.54	1.08	866520	0	0	1	31	912	133
3300059473_554	MQ	Bacteria; Actinobacteria; Actinomycetia; Corynebacteriales; Mycobacteriaceae; Mycobacterium	Bacteria; Actinobacteriota; Actinomycetia; Mycobacteriales; Mycobacteriaceae; Mycobacterium	76.25	0.62	2777184	0	0	0	31	2965	311
3300059473_5548	MQ	Bacteria; Bacteroidota	Bacteria; Bacteroidota; Bacteroidia; NS11-12g; UBA955	76.56	0	1701094	1	0	1	19	1724	243
3300059473_5561	MQ		Bacteria; Dependentiae; Babeliae	71.36	0.56	676990	0	1	0	31	724	102
3300059473_5563	MQ	Bacteria; Proteobacteria; Alphaproteobacteria; Hyphomicrobiales; Methylobacteriaceae; Methylobacterium	Bacteria; Proteobacteria; Alphaproteobacteria; Rhizobiales; Beijerinckiaceae; Methylobacterium; Methylobacterium brachiatum	56.94	1.75	3897628	1	1	0	32	4485	727
3300059473_5565	MQ	Bacteria; Bacteroidota	Bacteria; Bacteroidota; Bacteroidia; Chitinophagales; Saprospiraceae; OLB9	72.21	0.5	2271626	2	1	1	16	2029	245
3300059473_5568	MQ	Bacteria	Bacteria; Acidobacteriota; Vicinamibacteria; Vicinamibacterales; UBA2999	62.78	2.56	2331278	0	0	0	31	2285	333
3300059473_5573	MQ	Bacteria; Bacteroidota	Bacteria; Bacteroidota; Bacteroidia; NS11-12g; UBA955	52.15	0	1278118	0	0	0	12	1195	155
3300059473_5579	MQ	Bacteria; Verrucomicrobia; Opitutae; Opitutales	Bacteria; Verrucomicrobiota; Verrucomicrobiae; Opitutales; Opitutaceae; IMCC26134	51.35	0.17	1506176	0	0	0	29	1586	211
3300059473_558	MQ	Bacteria; Proteobacteria; Alphaproteobacteria; Rhodobacterales	Bacteria; Proteobacteria; Alphaproteobacteria; Rhodobacterales; Rhodobacteraceae; Rubellimicrobium	76.95	1.37	2748246	0	1	0	34	2858	193
3300059473_5600	MQ	Bacteria; Verrucomicrobia; Opitutae; Opitutales	Bacteria; Verrucomicrobiota; Verrucomicrobiae; Opitutales; Opitutaceae; UBA6669	78.51	1.37	2348198	0	0	0	28	2374	338
3300059473_5601	MQ	Bacteria; Proteobacteria	Bacteria; Proteobacteria; Alphaproteobacteria; Holosporales	61.51	0.55	587020	0	0	0	15	654	95
3300059473_5604	MQ	Bacteria; Proteobacteria; Alphaproteobacteria	Bacteria; Proteobacteria; Alphaproteobacteria	68.12	0.75	1194989	0	0	0	33	1373	172
3300059473_5614	MQ	Bacteria	Bacteria; Bdellovibrionota_C; UBA2361; UBA2361; UBA2361	58.97	0	1863467	0	0	0	22	1843	263
3300059473_562	MQ	Bacteria; Proteobacteria; Gammaproteobacteria; Legionellales; Legionellaceae; Legionella	Bacteria; Proteobacteria; Gammaproteobacteria; Legionellales; Legionellaceae; UBA2653	69.6	1.26	1444482	1	0	0	20	1514	201
3300059473_5629	MQ	Bacteria; Proteobacteria; Alphaproteobacteria; Caulobacterales	Bacteria; Proteobacteria; Alphaproteobacteria; Caulobacterales; Caulobacteraceae; PMMR1	70.12	1.69	2233420	0	0	0	29	2469	281
3300059473_5638	MQ	Bacteria; Bacteroidota; Saprospiria; Saprospirales	Bacteria; Bacteroidota; Bacteroidia; Chitinophagales; Saprospiraceae; Haliscomenobacter	76.49	2.02	2591047	2	0	1	18	2409	333
3300059473_5639	MQ	Bacteria; Planctomycetota	Bacteria; Planctomycetota; Planctomycetes; Pirellulales; Pirellulaceae	83.63	1.15	4813135	0	2	0	36	4216	593
3300059473_5649	MQ	Bacteria; Cyanobacteria; unclassified; Synechococcales	Bacteria; Cyanobacteria; Cyanobacteriia; PCC-6307; Cyanobiaceae	53.82	0.14	1399831	0	0	0	14	1537	239
3300059473_566	MQ	Bacteria; Proteobacteria; Alphaproteobacteria; Hyphomicrobiales	Bacteria; Proteobacteria; Alphaproteobacteria; Rhizobiales; Labraceae; Labrys	61.21	0	2732699	0	0	0	23	2915	394
3300059473_5674	MQ	Bacteria; Bacteroidota	Bacteria; Bacteroidota; Bacteroidia; Flavobacteriales; UBA2798	56.71	1.19	1575975	0	0	0	17	1568	253
3300059473_5676	MQ	Bacteria; Bacteroidota; Cytophagia; Cytophagales	Bacteria; Bacteroidota; Bacteroidia; Cytophagales; Catalimonadaceae	90.97	0.86	3891679	1	0	0	34	3495	345
3300059473_568	MQ	Bacteria; Proteobacteria	Bacteria; Proteobacteria; Gammaproteobacteria; Steroidobacterales; Steroidobacteraceae; UBA964	75.6	3.11	2918331	0	0	0	35	2815	238
3300059473_5683	MQ	Bacteria; Proteobacteria; Gammaproteobacteria	Bacteria; Proteobacteria; Gammaproteobacteria; Coxiellales; Coxiellaceae; 2-02-FULL-42-43	69.62	1.5	1483910	1	0	1	24	1570	215
3300059473_5689	MQ	Bacteria; Planctomycetota; Planctomycetia; Gemmatales; Gemmataceae; Gemmata	Bacteria; Planctomycetota; Planctomycetes; Gemmatales; Gemmataceae; Gemmata	58.98	1.14	4157759	0	0	0	42	3982	702
3300059473_569	MQ	Bacteria; Proteobacteria; Gammaproteobacteria; unclassified	Bacteria; Proteobacteria; Gammaproteobacteria; Pseudomonadales; Pseudohongiellaceae	88.09	0.86	2345147	1	0	0	32	2380	219
3300059473_5690	MQ	Bacteria	Bacteria; Dependentiae; Babeliae; Babeliales; GWF2-32-72	63.42	0	930125	0	0	0	32	1006	123
3300059473_5691	MQ	Bacteria	Bacteria; Verrucomicrobiota; Kiritimatiellae; Kiritimatiellales; Pontiellaceae; UBA5540	51.29	0.68	1158972	0	0	0	19	1302	178
3300059473_5697	MQ	Bacteria; Bacteroidota	Bacteria; Bacteroidota; Bacteroidia; Chitinophagales; UBA8649	75.79	3.68	2664655	0	0	0	32	2574	348
3300059473_570	MQ	Bacteria; Armatimonadetes; Armatimonadia; Armatimonadales; Armatimonadaceae; Armatimonas; Armatimonas rosea	Bacteria; Armatimonadota; BOG-944; Capsulimonadales	75.46	0.93	4417834	1	0	0	46	4675	558
3300059473_5701	MQ	Bacteria; Proteobacteria; Deltaproteobacteria; Myxococcales; Sandaracinaceae; Sandaracinus; Sandaracinus amylolyticus	Bacteria; Myxococcota; Polyangia; Polyangiales; Sandaracinaceae; Sandaracinus	56.88	2.1	2959906	0	0	0	14	2908	569
3300059473_5702	MQ	Bacteria	Bacteria; Myxococcota; UBA796; UBA796; GCA-2862545	55.13	1.01	3996148	0	0	0	28	4102	745
3300059473_571	MQ	Bacteria; Bacteroidota	Bacteria; Bacteroidota; Bacteroidia; AKYH767; B-17BO	69.67	0.24	1830402	0	0	0	26	1796	190
3300059473_5717	MQ	Bacteria	Bacteria; Sumerlaeota; Sumerlaeia; SLMS01	79.03	3.37	2723949	1	1	1	25	2543	335
3300059473_5728	MQ	Bacteria; Bacteroidota; Flavobacteriia; Flavobacteriales	Bacteria; Bacteroidota; Bacteroidia; Flavobacteriales; Crocinitomicaceae; M0103	82.32	1.08	2210414	0	0	0	19	2091	201
3300059473_573	MQ	Bacteria	Bacteria; Cyanobacteria; Sericytochromatia; S15B-MN24; UBA4093	65.76	1.71	1989948	0	0	0	30	2083	290
3300059473_5743	MQ	Bacteria; Proteobacteria; Alphaproteobacteria; Rhodospirillales	Bacteria; Proteobacteria; Alphaproteobacteria; Acetobacterales; Acetobacteraceae; Roseomonas	70.5	0	4411591	1	0	1	30	4584	610
3300059473_5748	MQ	Bacteria; Proteobacteria; Oligoflexia; Bacteriovoracales	Bacteria; Bdellovibrionota; Bacteriovoracia; Bacteriovoracales; Bacteriovoracaceae; UBA4096	55.61	0	1384367	0	1	0	16	1550	227
3300059473_5754	MQ	Bacteria; Bacteroidota; Cytophagia; Cytophagales	Bacteria; Bacteroidota; Bacteroidia; Cytophagales; Bernardetiaceae	71.54	1.01	3268884	1	0	1	24	3054	561
3300059473_5757	MQ	Bacteria; Bacteroidota; Cytophagia; Cytophagales	Bacteria; Bacteroidota; Bacteroidia; Cytophagales; Catalimonadaceae	50.77	1.12	1497075	0	0	0	19	1552	268
3300059473_5761	MQ	Bacteria; Proteobacteria; Alphaproteobacteria	Bacteria; Proteobacteria; Alphaproteobacteria; 43-37; 43-37; 43-37	78.76	0	1185539	0	0	1	38	1205	90
3300059473_5767	HQ	Bacteria; Proteobacteria; Betaproteobacteria	Bacteria; Proteobacteria; Gammaproteobacteria; Burkholderiales; Gallionellaceae; Nitrotoga; Nitrotoga sp002470125	95.5	0	1475163	1	1	1	40	1518	16
3300059473_5768	HQ	Bacteria; Proteobacteria; Alphaproteobacteria	Bacteria; Proteobacteria; Alphaproteobacteria; Micavibrionales; Micavibrionaceae; UBA1573	94.78	0.43	1875424	1	1	1	36	1926	14
3300059473_5770	MQ	Bacteria; Proteobacteria; Alphaproteobacteria	Bacteria; Proteobacteria; Alphaproteobacteria; Dongiales	96.83	1.09	3877122	0	1	0	41	3877	28
3300059473_5773	MQ	Bacteria; Proteobacteria; Alphaproteobacteria	Bacteria; Proteobacteria; Alphaproteobacteria; Rickettsiales; Midichloriaceae	94.51	0	984284	1	0	1	35	1033	18
3300059473_5774	HQ	Bacteria	Bacteria; Bdellovibrionota; Bdellovibrionia_A	94.64	1.79	3271612	1	1	1	38	3301	71
3300059473_5775	HQ	Bacteria; Proteobacteria; Alphaproteobacteria; Sphingomonadales; Sphingomonadaceae; Novosphingobium	Bacteria; Proteobacteria; Alphaproteobacteria; Sphingomonadales; Sphingomonadaceae; Novosphingobium	97.26	0.43	2756329	1	1	1	39	2866	68
3300059473_5776	MQ		Bacteria; Patescibacteria; Paceibacteria; UBA9983; UBA11359; UBA6065	78.96	1.12	681658	1	1	1	38	764	11
3300059473_5777	MQ		Bacteria; Patescibacteria; ABY1; SG8-24; UBA9934	72.28	0.99	909876	1	1	1	43	957	3
3300059473_5778	MQ	Bacteria; Proteobacteria; Alphaproteobacteria; Sphingomonadales; Sphingomonadaceae; Sphingomonas	Bacteria; Proteobacteria; Alphaproteobacteria; Sphingomonadales; Sphingomonadaceae; Rhizorhabdus	96.03	2.26	5346084	0	1	0	46	5288	177
3300059473_5784	MQ	Bacteria; Proteobacteria; Betaproteobacteria; Burkholderiales; Burkholderiaceae; Ralstonia	Bacteria; Proteobacteria; Gammaproteobacteria; Burkholderiales; Burkholderiaceae; Ralstonia	69.98	1.72	5195623	0	0	0	46	5239	223
3300059473_5788	MQ	Bacteria; Proteobacteria; Deltaproteobacteria; Myxococcales	Bacteria; Myxococcota; Polyangia; Polyangiales; Polyangiaceae	91.18	1.4	4173750	1	0	0	40	3600	134
3300059473_5792	MQ	Bacteria; Proteobacteria; Alphaproteobacteria	Bacteria; Proteobacteria; Alphaproteobacteria; Sphingomonadales; SMXS01	96.07	0.43	3619020	0	0	0	40	3733	142
3300059473_5794	MQ	Bacteria	Bacteria; Bdellovibrionota_C; UBA2361; UBA2361; UBA2361	90.34	2.52	2693747	1	0	1	35	2630	111
3300059473_5796	HQ	Bacteria; Proteobacteria; Betaproteobacteria	Bacteria; Proteobacteria; Gammaproteobacteria; Burkholderiales; Sulfuricellaceae	95.97	0.47	3185347	1	1	1	38	3364	104
3300059473_5798	MQ	Bacteria; Bacteroidota	Bacteria; Bacteroidota; Bacteroidia; Chitinophagales; Saprospiraceae	62.46	1.27	1912866	0	0	0	26	1844	309
3300059473_5799	MQ	Bacteria; Bacteroidota	Bacteria; Bacteroidota; Bacteroidia; Chitinophagales; LD1	53.89	0	1142447	0	0	0	14	1171	193
3300059473_58	MQ	Bacteria; Actinobacteria	Bacteria; Actinobacteriota; Acidimicrobiia; Acidimicrobiales; MedAcidi-G1	57.3	0	2171283	0	0	0	25	2392	346
3300059473_5800	MQ	Bacteria	Bacteria; Bdellovibrionota; Bdellovibrionia_A; UBA1018	88.34	0.89	2480674	0	0	0	39	2477	107
3300059473_5803	HQ	Bacteria; Proteobacteria; Betaproteobacteria	Bacteria; Proteobacteria; Gammaproteobacteria; Burkholderiales; SG8-41	94.48	2.32	6724423	1	1	1	42	6448	618
3300059473_5805	MQ	Bacteria; Proteobacteria; Alphaproteobacteria; Rickettsiales; Rickettsiaceae; Rickettsia	Bacteria; Proteobacteria; Alphaproteobacteria; Rickettsiales; Rickettsiaceae; SXXS01	60.86	4.76	792629	1	0	0	18	860	134
3300059473_5810	HQ	Bacteria; Proteobacteria; Alphaproteobacteria; Caulobacterales	Bacteria; Proteobacteria; Alphaproteobacteria; Caulobacterales; Caulobacteraceae	93.56	2.03	3634756	1	1	1	37	3604	189
3300059473_5820	MQ	Bacteria	Bacteria; Patescibacteria; Paceibacteria; SW-4-49-11; SW-4-49-11	57.76	0	514510	1	0	1	22	588	65
3300059473_5823	MQ	Bacteria	Bacteria; Cyanobacteria; Sericytochromatia; UBA7694; UBA7694; GCA-2770975	90.6	8.33	5959270	0	1	0	47	5268	174
3300059473_5828	HQ	Bacteria; Planctomycetota; Planctomycetia	Bacteria; Planctomycetota; Planctomycetes; Pirellulales; UBA1268	94.83	0	3836784	1	1	2	46	3153	116
3300059473_5834	MQ	Bacteria	Bacteria; Bdellovibrionota_C; UBA2361; UBA2361; UBA2361	88.24	0	3086416	0	1	0	41	2942	186
3300059473_5839	MQ	Bacteria; Proteobacteria; Gammaproteobacteria	Bacteria; Proteobacteria; Gammaproteobacteria; Coxiellales; Coxiellaceae	85.85	1.74	1699208	0	1	0	33	1637	111
3300059473_584	MQ	Bacteria; Gemmatimonadetes; Gemmatimonadetes; Gemmatimonadales; Gemmatimonadaceae; Gemmatimonas; Gemmatimonas phototrophica	Bacteria; Gemmatimonadota; Gemmatimonadetes; Gemmatimonadales; Gemmatimonadaceae; Gemmatimonas	82.26	2.2	3162074	1	0	1	30	3049	344
3300059473_5844	MQ	Bacteria; Verrucomicrobia	Bacteria; Verrucomicrobiota; Verrucomicrobiae; Chthoniobacterales; Chthoniobacteraceae; SXWH01	94.26	2.7	3579454	0	0	0	31	3316	253
3300059473_5846	MQ	Bacteria; Verrucomicrobia; Opitutae; Opitutales	Bacteria; Verrucomicrobiota; Verrucomicrobiae; Opitutales; Opitutaceae; UBA2377	74.74	2.63	3977032	1	0	1	32	3513	243
3300059473_5848	MQ	Bacteria	Bacteria; Bdellovibrionota_C; UBA2361; UBA2361; UBA2361	75.35	0.84	2571700	0	0	0	26	2446	204
3300059473_5852	MQ	Bacteria	Bacteria; Verrucomicrobiota; Verrucomicrobiae; Verrucomicrobiales; Akkermansiaceae; UBA1315	93.37	3.63	5770798	1	0	0	39	4891	340
3300059473_5856	MQ	Bacteria; Proteobacteria; Deltaproteobacteria; Myxococcales; Sandaracinaceae; Sandaracinus; Sandaracinus amylolyticus	Bacteria; Myxococcota; Polyangia; Polyangiales; Sandaracinaceae; Sandaracinus	54.15	0.16	3939428	0	0	0	20	3677	738
3300059473_5859	MQ	Bacteria; Verrucomicrobia; Opitutae; Opitutales	Bacteria; Verrucomicrobiota; Verrucomicrobiae; Opitutales; Opitutaceae; IMCC26134	97.26	1.37	3582766	0	1	0	42	3352	168
3300059473_5863	MQ	Bacteria	Bacteria; Bdellovibrionota_C; UBA2361; UBA2361; UBA2361	67.51	0	2686748	0	1	0	36	2559	244
3300059473_5865	MQ	Bacteria; Proteobacteria; Alphaproteobacteria; Hyphomicrobiales	Bacteria; Proteobacteria; Alphaproteobacteria; Rhizobiales; Beijerinckiaceae; 28-YEA-48	89.67	0.94	3694627	1	0	1	35	3858	286
3300059473_5874	MQ	Bacteria; Proteobacteria	Bacteria; Bdellovibrionota; Bacteriovoracia; Bacteriovoracales; Bacteriovoracaceae; UBA4096	77.05	0.89	2830763	0	0	0	29	2985	193
3300059473_589	MQ	Bacteria	Bacteria; Hydrogenedentota; Hydrogenedentia; Hydrogenedentiales	64.56	0.63	3525064	1	0	1	34	3214	450
3300059473_5893	MQ	Bacteria; Cyanobacteria; unclassified; Synechococcales	Bacteria; Cyanobacteria; Cyanobacteriia; PCC-6307; Cyanobiaceae; Cyanobium_A	66.18	0.95	1365586	0	0	0	22	1663	236
3300059473_5896	MQ	Bacteria; Actinobacteria	Bacteria; Actinobacteriota; Acidimicrobiia; Acidimicrobiales; MedAcidi-G1	61.25	2.14	2539340	0	0	0	19	2762	472
3300059473_5898	MQ	Bacteria; Proteobacteria	Bacteria; Bdellovibrionota; Oligoflexia; Oligoflexales	87.11	0.75	4538221	0	0	0	47	4185	348
3300059473_5905	MQ	Bacteria	Bacteria; Eremiobacterota; UBP9; UBA4705	87.45	7.41	7994562	0	1	0	58	7983	576
3300059473_5906	MQ	Bacteria; Proteobacteria; Betaproteobacteria; Burkholderiales	Bacteria; Proteobacteria; Gammaproteobacteria; Burkholderiales; Burkholderiaceae; BOG-994	97.31	0.77	4067338	0	0	0	41	3982	230
3300059473_5907	MQ	Bacteria; Proteobacteria	Bacteria; Myxococcota; UBA727	90.83	8.79	7129524	0	0	0	43	5835	402
3300059473_5911	MQ	Bacteria; Planctomycetota; Planctomycetia; Pirellulales	Bacteria; Planctomycetota; Planctomycetes; Pirellulales; Pirellulaceae	80.18	1.47	5100537	0	1	1	26	4235	534
3300059473_5918	MQ	Bacteria; Planctomycetota; Planctomycetia; Pirellulales	Bacteria; Planctomycetota; Planctomycetes; Pirellulales; Pirellulaceae	93.6	2.35	5628812	1	0	0	43	4526	465
3300059473_5921	MQ	Bacteria; Verrucomicrobia	Bacteria; Verrucomicrobiota; Verrucomicrobiae; Opitutales; Opitutaceae; Opitutus	84.59	3.88	8148663	1	1	0	54	6840	754
3300059473_5925	MQ	Bacteria; Bacteroidota; Flavobacteriia; Flavobacteriales; Flavobacteriaceae; Flavobacterium	Bacteria; Bacteroidota; Bacteroidia; Flavobacteriales; Flavobacteriaceae; Flavobacterium	74.14	1.72	2420950	0	0	0	25	2292	132
3300059473_5928	MQ	Bacteria	Bacteria; Planctomycetota; Phycisphaerae; Phycisphaerales; SM1A02	89.28	0.57	3413079	1	1	1	45	2859	138
3300059473_5942	HQ	Bacteria; Proteobacteria; Alphaproteobacteria	Bacteria; Proteobacteria; Alphaproteobacteria; Paracaedibacterales; UBA11393	93.55	0	1794227	1	1	1	42	1776	65
3300059473_5950	MQ	Bacteria; Planctomycetota; Planctomycetia; Pirellulales	Bacteria; Planctomycetota; Planctomycetes; Pirellulales; Pirellulaceae; UBA11363	88.74	2.75	4485023	1	1	1	38	3812	421
3300059473_5954	MQ	Bacteria; Planctomycetota; Planctomycetia	Bacteria; Planctomycetota; Planctomycetes; Pirellulales; UBA1268	84.09	0	3428877	0	1	0	35	2911	317
3300059473_5960	MQ	Bacteria	Bacteria; Patescibacteria; Paceibacteria; SW-4-49-11; SW-4-49-11	78.37	0	690626	1	0	0	24	750	50
3300059473_5964	MQ	Bacteria; Bacteroidota	Bacteria; Bacteroidota; Bacteroidia; AKYH767	91.85	1.98	2888559	0	0	0	28	2560	233
3300059473_5966	MQ	Bacteria; Proteobacteria; Alphaproteobacteria	Bacteria; Proteobacteria; Alphaproteobacteria; Rickettsiales; UBA3002; QFOX01	71.78	2.2	1128387	0	0	1	22	1311	186
3300059473_597	MQ	Bacteria	Bacteria; Myxococcota; Bradimonadia; UBA7976; UBA1532	86.61	2.26	7072349	0	0	0	43	5984	890
3300059473_5970	MQ	Bacteria; Verrucomicrobia; Verrucomicrobiae; Verrucomicrobiales	Bacteria; Verrucomicrobiota; Verrucomicrobiae; Verrucomicrobiales; Akkermansiaceae; UBA1315	95.74	0.68	4086207	1	0	1	51	3497	158
3300059473_5972	MQ	Bacteria; Proteobacteria; Alphaproteobacteria; Rhodobacterales	Bacteria; Proteobacteria; Alphaproteobacteria; Rhodobacterales; Rhodobacteraceae; Cypionkella	54.48	0	1771492	0	0	0	21	2041	295
3300059473_5976	MQ	Bacteria; Proteobacteria; Alphaproteobacteria; Sphingomonadales; Sphingosinicellaceae; Polymorphobacter	Bacteria; Proteobacteria; Alphaproteobacteria; Sphingomonadales; Sphingomonadaceae; Sandarakinorhabdus	89.43	0.26	3184404	0	0	0	36	3176	158
3300059473_5979	HQ	Bacteria	Bacteria; Bdellovibrionota; FAC87; UBA2466; UBA2466	94.54	2.52	3741264	1	1	1	44	3685	50
3300059473_598	MQ	Bacteria; Proteobacteria	Bacteria; Bdellovibrionota; Oligoflexia; Oligoflexales	54.98	0	3147592	0	0	0	20	3194	432
3300059473_5980	MQ	Bacteria; Proteobacteria; Alphaproteobacteria	Bacteria; Proteobacteria; Alphaproteobacteria; Ferrovibrionales; Ferrovibrionaceae	88.81	1	3595733	0	1	1	38	3666	32
3300059473_5983	MQ	Bacteria; Bacteroidota	Bacteria; Bacteroidota; Bacteroidia; Chitinophagales; Saprospiraceae; M3007	89.55	3.47	6029260	0	1	0	34	5182	370
3300059473_5995	MQ	Bacteria	Bacteria; Bdellovibrionota_C; UBA2361; UBA2361; UBA2361	89.64	0	2956612	1	1	0	39	2789	119
3300059473_6	MQ	Bacteria; Proteobacteria	Bacteria; Proteobacteria; Alphaproteobacteria; Paracaedibacterales	66.28	0.24	815298	0	1	0	32	926	142
3300059473_600	MQ	Bacteria; Actinobacteria	Bacteria; Actinobacteriota; Thermoleophilia; Gaiellales; F1-60-MAGs149; F1-60-MAGs149	77.79	2.16	1920241	0	1	0	37	2119	205
3300059473_6001	MQ	Bacteria	Bacteria; Dependentiae; Babeliae; Babeliales; RVW-14; UASB124	86.52	0.1	1087742	1	1	2	38	1089	58
3300059473_6002	MQ	Bacteria; Proteobacteria; Alphaproteobacteria	Bacteria; Proteobacteria; Alphaproteobacteria; Micavibrionales; Micavibrionaceae; Micavibrio_A	86.67	1.29	2017432	0	0	0	31	2206	153
3300059473_6003	MQ	Bacteria; Acidobacteria; Acidobacteriia; Bryobacterales	Bacteria; Acidobacteriota; Acidobacteriae; Bryobacterales; Bryobacteraceae; Bryobacter	84.54	2.9	5125135	0	0	0	39	5089	564
3300059473_6006	MQ	Bacteria; Proteobacteria; Gammaproteobacteria	Bacteria; Proteobacteria; Gammaproteobacteria; Francisellales	82.04	0.65	1083729	1	1	1	34	1234	122
3300059473_6007	MQ	Bacteria; Proteobacteria; Betaproteobacteria; unclassified; unclassified; unclassified; Betaproteobacteria bacterium UKL13-2	Bacteria; Proteobacteria; Gammaproteobacteria; Burkholderiales; UKL13-2; UKL13-2	73.2	0.59	2615919	0	0	0	22	2583	247
3300059473_6014	MQ	Bacteria; Bacteroidota; Chitinophagia; Chitinophagales	Bacteria; Bacteroidota; Bacteroidia; Chitinophagales; Chitinophagaceae; Ferruginibacter	64.81	1.23	1320979	1	0	1	16	1367	209
3300059473_6019	MQ	Bacteria; Verrucomicrobia; Opitutae; Opitutales	Bacteria; Verrucomicrobiota; Verrucomicrobiae; Opitutales; Opitutaceae; UBA2377	86.99	2.05	3381314	0	0	0	28	3101	192
3300059473_602	MQ	Bacteria; Bacteroidota; Flavobacteriia; Flavobacteriales; Flavobacteriaceae; Flavobacterium; Flavobacterium aquatile	Bacteria; Bacteroidota; Bacteroidia; Flavobacteriales; Flavobacteriaceae; Flavobacterium; Flavobacterium sp003525665	73.28	0	2939977	1	0	0	27	2982	207
3300059473_6023	MQ	Bacteria; Proteobacteria; Alphaproteobacteria	Bacteria; Proteobacteria; Alphaproteobacteria; SHNJ01; SHNJ01; SHNJ01	82.7	0	1516486	1	1	1	30	1663	132
3300059473_6025	MQ	Bacteria; Bacteroidota; Cytophagia; Cytophagales	Bacteria; Bacteroidota; Bacteroidia; Cytophagales; UBA9547; UBA9547	82.67	0.74	2194798	0	0	0	26	2132	242
3300059473_6026	MQ	Bacteria	Bacteria; Bdellovibrionota_C; UBA2361; UBA2361; UBA2361	80.67	1.01	2941899	0	1	0	34	2877	263
3300059473_603	MQ	Bacteria	Bacteria; Planctomycetota; UBA11346; UBA11346; UBA11346; UBA11346	82.72	0.54	4340647	0	0	0	68	3906	324
3300059473_6034	MQ	Bacteria; Proteobacteria; Betaproteobacteria; Burkholderiales	Bacteria; Proteobacteria; Gammaproteobacteria; Burkholderiales; Burkholderiaceae; SYIM01	76.09	1.65	2902139	1	1	0	28	2914	318
3300059473_6039	MQ		Bacteria; Patescibacteria; Gracilibacteria; Absconditabacterales	59.72	0.86	1422596	0	1	1	36	1341	135
3300059473_604	MQ	Bacteria; Bacteroidota	Bacteria; Bacteroidota; Bacteroidia; Flavobacteriales; Crocinitomicaceae; M0103	60.52	0	1983277	0	0	0	21	1885	240
3300059473_6043	MQ	Bacteria; Bacteroidota; Saprospiria; Saprospirales	Bacteria; Bacteroidota; Bacteroidia; Chitinophagales; Saprospiraceae; Haliscomenobacter	88.38	2.68	3425521	1	0	1	30	3062	396
3300059473_6046	MQ	Bacteria; Bacteroidota; Cytophagia; Cytophagales; Cytophagaceae; Aquirufa	Bacteria; Bacteroidota; Bacteroidia; Cytophagales; Spirosomaceae; UBA6715	60.61	0	2133537	0	0	0	12	1960	239
3300059473_6048	MQ	Bacteria; Bacteroidota	Bacteria; Bacteroidota; Bacteroidia; Flavobacteriales; UA16	62.23	0	2190669	0	0	0	24	2031	216
3300059473_6056	MQ	Bacteria; Bacteroidota	Bacteria; Bacteroidota; Bacteroidia; Flavobacteriales; GCA-002722245	60.4	2.78	1983967	0	0	0	11	1966	285
3300059473_6069	MQ	Bacteria; Verrucomicrobia; Spartobacteria	Bacteria; Verrucomicrobiota; Verrucomicrobiae; Chthoniobacterales	80.28	2.03	1601369	0	0	0	35	1736	200
3300059473_607	MQ	Bacteria; Proteobacteria; Betaproteobacteria; Burkholderiales; Oxalobacteraceae; Collimonas; Collimonas arenae	Bacteria; Proteobacteria; Gammaproteobacteria; Burkholderiales; Burkholderiaceae; Collimonas	94.33	0.1	2525622	0	0	0	40	2729	196
3300059473_6072	MQ	Bacteria	Bacteria; Bdellovibrionota_C; UBA2361; UBA2361; UBA2361	68.28	1.72	2434615	0	0	0	30	2405	323
3300059473_608	MQ	Bacteria; Verrucomicrobia	Bacteria; Verrucomicrobiota; Verrucomicrobiae; Verrucomicrobiales; DEV007; V1-115; V1-115 sp003402735	59.39	0.68	2925244	0	0	0	21	2819	495
3300059473_6080	HQ	Bacteria; Actinobacteria; Actinomycetia	Bacteria; Actinobacteriota; Actinomycetia; Nanopelagicales; S36-B12	91.86	0.54	2034025	1	1	1	42	2183	31
3300059473_6083	MQ	Bacteria; Bacteroidota; Cytophagia; Cytophagales; Spirosomaceae; Emticicia; Emticicia oligotrophica	Bacteria; Bacteroidota; Bacteroidia; Cytophagales; Spirosomaceae	52.92	0.25	1593643	1	0	0	8	1643	311
3300059473_6087	MQ		Bacteria; Dependentiae; Babeliae; Babeliales	50.41	0	531451	0	0	0	12	602	95
3300059473_609	MQ	Bacteria; Proteobacteria; Betaproteobacteria; Burkholderiales	Bacteria; Proteobacteria; Gammaproteobacteria; Burkholderiales; Burkholderiaceae; JOSHI-001	61.76	1.87	3048466	0	0	0	21	3226	515
3300059473_6096	MQ	Bacteria; Actinobacteria	Bacteria; Actinobacteriota; Acidimicrobiia; Acidimicrobiales	75.44	0	2815563	0	0	0	23	2988	387
3300059473_610	MQ	Bacteria; Proteobacteria; Deltaproteobacteria; Myxococcales	Bacteria; Myxococcota; Polyangia; Polyangiales; Polyangiaceae; SXNL01	74.61	2.58	5630503	1	0	1	42	5382	767
3300059473_6100	MQ	Bacteria; Verrucomicrobia; Verrucomicrobiae; Verrucomicrobiales; Verrucomicrobiaceae; Haloferula	Bacteria; Verrucomicrobiota; Verrucomicrobiae; Verrucomicrobiales; Akkermansiaceae; UBA1315	94.08	1.36	2087494	0	0	0	39	1941	129
3300059473_6105	MQ	Bacteria	Bacteria; Proteobacteria; Alphaproteobacteria; Rickettsiales	87.01	1.5	1096610	1	0	2	26	1137	92
3300059473_611	MQ	Bacteria; Proteobacteria	Bacteria; Proteobacteria; Alphaproteobacteria; Rickettsiales	86.97	3.08	1324040	0	0	0	35	1381	133
3300059473_6117	MQ	Bacteria	Bacteria; Bdellovibrionota_C; UBA2361; UBA2361; UBA2361	89.85	2.8	3890828	0	1	0	42	3472	117
3300059473_6118	MQ	Bacteria; Cyanobacteria; unclassified; Pseudanabaenales; Pseudanabaenaceae; Pseudanabaena	Bacteria; Cyanobacteria; Cyanobacteriia; Pseudanabaenales; Pseudanabaenaceae; Pseudanabaena	87.61	0.79	3571552	0	0	0	40	3702	419
3300059473_612	MQ	Bacteria; Proteobacteria; Betaproteobacteria	Bacteria; Proteobacteria; Gammaproteobacteria; Burkholderiales; Gallionellaceae; Nitrotoga	82.61	1.71	1684170	0	0	0	26	1811	180
3300059473_6144	MQ	Bacteria; Proteobacteria; Deltaproteobacteria; Myxococcales	Bacteria; Myxococcota; Polyangia; Polyangiales; Polyangiaceae	71.57	3.76	3095202	0	0	0	24	2908	404
3300059473_6147	MQ	Bacteria	Bacteria; Patescibacteria; ABY1; SG8-24; UBA9934	54.79	0	695741	1	1	1	38	808	36
3300059473_6148	MQ	Bacteria; Proteobacteria; Betaproteobacteria; Rhodocyclales	Bacteria; Proteobacteria; Gammaproteobacteria; Burkholderiales; Rhodocyclaceae	94.08	0.03	2630497	0	0	0	41	2692	115
3300059473_6150	MQ	Bacteria; Proteobacteria; Alphaproteobacteria	Bacteria; Proteobacteria; Alphaproteobacteria; Micavibrionales; Micavibrionaceae; Micavibrio_B	59.41	1.09	1012997	0	0	0	18	1173	184
3300059473_6160	MQ	Bacteria; Actinobacteria; Thermoleophilia; Solirubrobacterales	Bacteria; Actinobacteriota; Thermoleophilia; Solirubrobacterales; 70-9	76.8	3.02	1149188	1	1	1	27	1276	151
3300059473_6177	MQ	Bacteria; Planctomycetota; Planctomycetia; Pirellulales	Bacteria; Planctomycetota; Planctomycetes; Pirellulales; Pirellulaceae	56.07	1.18	3267019	0	0	0	16	2675	255
3300059473_618	HQ	Bacteria; Proteobacteria; Alphaproteobacteria	Bacteria; Proteobacteria; Alphaproteobacteria; Rickettsiales; Midichloriaceae	96.64	0	1435350	1	1	1	33	1438	111
3300059473_6183	MQ	Bacteria; Bacteroidota; Flavobacteriia; Flavobacteriales	Bacteria; Bacteroidota; Bacteroidia; Flavobacteriales; Crocinitomicaceae; M0103	84.47	0.54	1868984	1	0	0	19	1841	210
3300059473_6185	MQ	Bacteria	Bacteria; Proteobacteria; Gammaproteobacteria; Methylococcales; Methylococcaceae; UBA6136	73.38	1.65	1955830	0	0	0	27	2133	215
3300059473_6187	MQ	Bacteria; Proteobacteria; Alphaproteobacteria; unclassified	Bacteria; Proteobacteria; Alphaproteobacteria; Micavibrionales; Micavibrionaceae; UBA7657	54.96	0.72	1040777	0	0	0	14	1177	96
3300059473_6197	MQ	Bacteria; Planctomycetota; Planctomycetia	Bacteria; Planctomycetota; Planctomycetes; Pirellulales; UBA1268	51.75	1.15	2149601	1	0	1	27	2119	348
3300059473_6199	MQ	Bacteria; Candidatus Melainabacteria; unclassified; Vampirovibrionales; unclassified; Vampirovibrio; uncultured Vampirovibrio sp.	Bacteria; Cyanobacteria; Vampirovibrionia; Vampirovibrionales; Vampirovibrionaceae; Vampirovibrio	78.21	1.03	2443450	0	1	1	29	2577	233
3300059473_6203	MQ	Bacteria; Proteobacteria; Alphaproteobacteria; Hyphomicrobiales	Bacteria; Proteobacteria; Alphaproteobacteria; Rhizobiales; Anderseniellaceae; QKVK01	54.85	0.81	2081412	0	0	0	27	2318	283
3300059473_6206	MQ	Bacteria; Cyanobacteria; unclassified; Synechococcales	Bacteria; Cyanobacteria; Cyanobacteriia; PCC-6307; Cyanobiaceae; Cyanobium	81.94	1.36	2483671	0	0	0	34	2900	219
3300059473_6212	MQ	Bacteria; Bacteroidota	Bacteria; Bacteroidota; Bacteroidia; Flavobacteriales; UA16; UBA4660	63.1	0	2031640	0	0	0	13	1879	170
3300059473_6214	MQ	Bacteria; Verrucomicrobia; Verrucomicrobiae; Verrucomicrobiales; Verrucomicrobiaceae; Prosthecobacter	Bacteria; Verrucomicrobiota; Verrucomicrobiae; Verrucomicrobiales; Verrucomicrobiaceae; Prosthecobacter	63.42	0	2236582	1	0	0	21	2151	357
3300059473_622	MQ	Bacteria; Bacteroidota; Cytophagia; Cytophagales	Bacteria; Bacteroidota; Bacteroidia; Cytophagales	68.79	0.89	2313842	0	1	0	19	2275	261
3300059473_6221	MQ	Bacteria; Cyanobacteria; unclassified; Synechococcales	Bacteria; Cyanobacteria; Cyanobacteriia; PCC-6307; Cyanobiaceae	65.43	0.82	1701853	0	0	0	25	1959	296
3300059473_6228	MQ	Bacteria; Bacteroidota; Cytophagia; Cytophagales	Bacteria; Bacteroidota; Bacteroidia; Cytophagales; Cyclobacteriaceae; ELB16-189	81.1	1.69	2771923	1	0	0	26	2833	258
3300059473_623	MQ	Bacteria; Verrucomicrobia	Bacteria; Verrucomicrobiota; Verrucomicrobiae; Opitutales; Opitutaceae; Opitutus	59.47	3.22	4869543	1	1	1	22	4230	726
3300059473_6232	MQ	Bacteria; Proteobacteria; Alphaproteobacteria	Bacteria; Proteobacteria; Alphaproteobacteria; Rickettsiales; UBA1997; UBA2645	54.27	0	650266	0	0	0	13	764	130
3300059473_6233	MQ	Bacteria; Cyanobacteria; unclassified; Synechococcales	Bacteria; Cyanobacteria; Cyanobacteriia; PCC-6307; Cyanobiaceae	71.11	1.49	1838461	0	0	0	21	2081	261
3300059473_6235	MQ	Bacteria; Chlamydiae; Chlamydiia	Bacteria; Verrucomicrobiota_A; Chlamydiia; Parachlamydiales	58.56	2.59	1181099	1	0	1	27	1219	150
3300059473_6257	MQ	Bacteria; Proteobacteria; Gammaproteobacteria; Xanthomonadales	Bacteria; Proteobacteria; Gammaproteobacteria; Xanthomonadales; Ahniellaceae; UBA4656	94.29	1.5	4498199	1	0	1	45	4124	286
3300059473_6258	MQ	Bacteria; Proteobacteria	Bacteria; Proteobacteria; Alphaproteobacteria; Rickettsiales; UBA6177	82.87	2.05	1343946	1	0	1	32	1341	188
3300059473_6280	MQ	Bacteria	Bacteria; Patescibacteria; Saccharimonadia	63.8	0.27	578906	0	2	0	34	684	63
3300059473_6287	MQ	Bacteria; Actinobacteria; Acidimicrobiia; Acidimicrobiales	Bacteria; Actinobacteriota; Acidimicrobiia; Acidimicrobiales; Ilumatobacteraceae; F1-20-MAGs119	78.8	2.56	1752775	0	1	0	27	1907	193
3300059473_6289	MQ	Bacteria; Proteobacteria; Alphaproteobacteria; Rickettsiales	Bacteria; Proteobacteria; Alphaproteobacteria; Rickettsiales; Rickettsiaceae	63.98	1.58	818233	0	0	0	24	892	125
3300059473_6297	MQ	Bacteria; Proteobacteria; Alphaproteobacteria; Hyphomicrobiales	Bacteria; Proteobacteria; Alphaproteobacteria; Rhizobiales; Kaistiaceae; Bauldia	50.34	0	1585366	0	0	0	27	1815	312
3300059473_630	MQ	Bacteria; Bacteroidota; Flavobacteriia; Flavobacteriales; Flavobacteriaceae; Flavobacterium	Bacteria; Bacteroidota; Bacteroidia; Flavobacteriales; Flavobacteriaceae; Flavobacterium	86.94	0.25	2608459	0	0	0	28	2582	237
3300059473_6300	MQ	Bacteria; Bacteroidota	Bacteria; Bacteroidota; Bacteroidia; Flavobacteriales; GCA-002722245	53.28	1.09	1401454	0	0	0	22	1412	198
3300059473_6302	MQ	Bacteria; Actinobacteria	Bacteria; Actinobacteriota; Acidimicrobiia; Acidimicrobiales	66.76	0.85	2782906	1	0	1	32	2910	430
3300059473_6316	MQ	Bacteria	Bacteria; Bdellovibrionota_C; UBA2361; UBA2361; UBA2361	77.52	1.68	2759619	1	0	1	23	2655	375
3300059473_6327	MQ	Bacteria; Proteobacteria; Betaproteobacteria; Burkholderiales; Burkholderiaceae; Limnobacter	Bacteria; Proteobacteria; Gammaproteobacteria; Burkholderiales; Burkholderiaceae; Limnobacter	50.02	0.57	1586255	0	0	0	10	1740	318
3300059473_634	MQ	Bacteria; Proteobacteria; Alphaproteobacteria; Rhodobacterales	Bacteria; Proteobacteria; Alphaproteobacteria; Rhodobacterales; Rhodobacteraceae; Cypionkella	78.98	2.11	3657178	0	0	0	27	4031	487
3300059473_6354	MQ	Bacteria; Proteobacteria; Betaproteobacteria	Bacteria; Proteobacteria; Gammaproteobacteria; Burkholderiales; Ga0077523; Ga0077523	83.08	1.18	2980611	1	1	1	38	3132	321
3300059473_6355	MQ	Bacteria; Proteobacteria	Bacteria; Proteobacteria; Alphaproteobacteria; Rickettsiales; UBA4311	56.76	0.49	672014	1	1	1	18	712	64
3300059473_6365	MQ	Bacteria	Bacteria; Bacteroidota; Kapabacteria; Kapabacteriales; Kapabacteriaceae; UBA10438	67.57	1.09	1683812	0	0	0	17	1541	193
3300059473_6369	MQ	Bacteria	Bacteria; Cyanobacteria; Vampirovibrionia; Vampirovibrionales	51.32	0	1118401	0	0	0	20	1243	211
3300059473_637	MQ	Bacteria	Bacteria; Verrucomicrobiota; Kiritimatiellae; UBA8416; YA12-FULL-60-10	66.07	1.91	2541060	1	1	0	33	2438	382
3300059473_638	MQ	Bacteria; Bacteroidota; Flavobacteriia; Flavobacteriales	Bacteria; Bacteroidota; Bacteroidia; Flavobacteriales; Crocinitomicaceae; 40-80	65.15	0.05	1724585	0	0	0	21	1703	212
3300059473_639	MQ	Bacteria; Proteobacteria; Betaproteobacteria; Burkholderiales	Bacteria; Proteobacteria; Gammaproteobacteria; Burkholderiales; Burkholderiaceae; SXZD01	92.62	0.56	1875162	0	0	0	30	1944	179
3300059473_6398	MQ	Bacteria	Bacteria; Myxococcota; UBA796; UBA796; GCA-2862545; SYKL01	52.68	1.94	2366051	0	1	0	33	2369	324
3300059473_6426	MQ	Bacteria; Actinobacteria; Actinomycetia	Bacteria; Actinobacteriota; Actinomycetia; Nanopelagicales; UBA5976; UBA5976	60.34	0	850060	0	0	0	14	940	124
3300059473_6435	MQ	Bacteria; Actinobacteria; Actinomycetia; Candidatus Nanopelagicales	Bacteria; Actinobacteriota; Actinomycetia; Nanopelagicales; Nanopelagicaceae; Planktophila	57.76	5.17	916742	0	0	0	17	1003	129
3300059473_645	MQ	Bacteria; Bacteroidota; Flavobacteriia; Flavobacteriales; Flavobacteriaceae; Flavobacterium; Flavobacterium sp. Root935	Bacteria; Bacteroidota; Bacteroidia; Flavobacteriales; Flavobacteriaceae; Flavobacterium; Flavobacterium sp001429295	68.97	1.72	4262015	4	0	0	36	4045	424
3300059473_6469	MQ	Bacteria	Bacteria; Bdellovibrionota; Oligoflexia; Silvanigrellales; Silvanigrellaceae	56.75	0	2397227	0	0	0	14	2499	430
3300059473_647	MQ	Bacteria; Bacteroidota	Bacteria; Bacteroidota; Bacteroidia; Flavobacteriales; GCA-002722245	64.97	1.08	1639605	0	0	0	14	1606	242
3300059473_6479	MQ	Bacteria	Bacteria; Planctomycetota; Phycisphaerae; Phycisphaerales; SM1A02	54.44	0	2097932	1	0	2	30	2001	369
3300059473_649	MQ	Bacteria; Bacteroidota; Chitinophagia; Chitinophagales	Bacteria; Bacteroidota; Bacteroidia; Chitinophagales; Chitinophagaceae; Ferruginibacter	91.56	1.15	2109508	0	0	0	19	1985	172
3300059473_6490	MQ	Bacteria; Cyanobacteria; unclassified; Synechococcales	Bacteria; Cyanobacteria; Cyanobacteriia; PCC-6307; Cyanobiaceae	63.15	0.28	1672511	0	1	0	13	1845	272
3300059473_651	MQ	Bacteria; Proteobacteria; Alphaproteobacteria	Bacteria; Proteobacteria; Alphaproteobacteria; Rickettsiales; UBA6177	79.28	2.05	980582	0	0	0	28	1102	133
3300059473_6537	MQ	Bacteria; Actinobacteria; Actinomycetia; Micrococcales	Bacteria; Actinobacteriota; Actinomycetia; Actinomycetales; Microbacteriaceae; Rhodoglobus	99.49	0.59	2673248	1	1	0	46	2703	8
3300059473_6539	MQ	Bacteria; Proteobacteria; Alphaproteobacteria	Bacteria; Proteobacteria; Alphaproteobacteria; Caulobacterales; Hyphomonadaceae; UBA7672	98.94	0.32	3937924	1	0	1	41	3877	20
3300059473_6540	HQ	Bacteria; Proteobacteria; Alphaproteobacteria; Hyphomicrobiales	Bacteria; Proteobacteria; Alphaproteobacteria; Rhizobiales; Methylopilaceae; Hansschlegelia	99.05	0.79	4042415	1	1	1	44	3812	10
3300059473_6541	HQ	Bacteria; Actinobacteria; Actinomycetia; Micrococcales	Bacteria; Actinobacteriota; Actinomycetia; Actinomycetales; Microbacteriaceae; Schumannella	97.64	1.26	2249202	1	1	1	46	2284	24
3300059473_6542	MQ	Bacteria	Bacteria; Bacteroidota; Kapabacteria; Kapabacteriales; Kapabacteriaceae; UBA10438	93.99	1.09	2430689	0	1	0	37	2021	38
3300059473_6543	HQ	Bacteria; Verrucomicrobia	Bacteria; Verrucomicrobiota; Verrucomicrobiae; Chthoniobacterales; Terrimicrobiaceae; UBA967	97.56	0.68	2738017	1	1	1	43	2587	38
3300059473_6544	MQ	Bacteria	Bacteria; Bdellovibrionota; UBA2394; UBA2428; UBA2428	88.91	0.89	3292887	1	0	1	46	3234	22
3300059473_6545	MQ	Bacteria; Proteobacteria; Gammaproteobacteria; Xanthomonadales; Xanthomonadaceae; Pseudoxanthomonas; Pseudoxanthomonas sp. OG2	Bacteria; Proteobacteria; Gammaproteobacteria; Xanthomonadales; Xanthomonadaceae; Pseudoxanthomonas_A	98.91	0.76	4498489	0	0	0	47	4240	43
3300059473_6546	MQ	Bacteria; Proteobacteria; Alphaproteobacteria; Holosporales; Caedimonadaceae; Caedimonas; Caedimonas varicaedens	Bacteria; Proteobacteria; Alphaproteobacteria; Caedimonadales; Caedimonadaceae; Caedimonas	81.05	1.75	1649978	0	1	0	45	1659	31
3300059473_6547	MQ	Bacteria; Proteobacteria; Alphaproteobacteria; Hyphomicrobiales; Nitrobacteraceae; Bradyrhizobium	Bacteria; Proteobacteria; Alphaproteobacteria; Rhizobiales; Xanthobacteraceae; Bradyrhizobium	97.38	1.51	6385971	0	0	0	49	6231	45
3300059473_6548	MQ	Bacteria	Bacteria; Dependentiae; Babeliae; Babeliales; RVW-14; UASB124	86.52	0	1083990	1	0	1	36	1063	7
3300059473_6549	MQ	Bacteria	Bacteria; Bdellovibrionota; Bdellovibrionia_A; UBA1018; UBA1018	94.64	0.89	3908827	0	1	1	43	3819	57
3300059473_655	MQ	Bacteria; Proteobacteria; Alphaproteobacteria	Bacteria; Proteobacteria; Alphaproteobacteria; SHNJ01	84.84	1.08	1667257	1	0	0	28	1891	168
3300059473_6551	HQ	Bacteria; Proteobacteria; Alphaproteobacteria	Bacteria; Proteobacteria; Alphaproteobacteria; Rickettsiales; Midichloriaceae	92.31	0	924061	1	1	2	35	983	7
3300059473_6552	HQ	Bacteria	Bacteria; Bdellovibrionota; Bdellovibrionia_A	92.8	1.79	3167195	1	1	1	37	3220	25
3300059473_6554	MQ	Bacteria	Bacteria; Planctomycetota; Phycisphaerae; Phycisphaerales; SM1A02; QWPT01	94.89	0.57	3740172	1	0	1	45	2968	56
3300059473_6555	MQ	Bacteria; Proteobacteria; Alphaproteobacteria; Sphingomonadales; Sphingomonadaceae; Novosphingobium	Bacteria; Proteobacteria; Alphaproteobacteria; Sphingomonadales; Sphingomonadaceae; Novosphingobium	97.36	0.09	2854029	1	0	0	42	2906	43
3300059473_6556	MQ	Bacteria; Proteobacteria; Alphaproteobacteria; Rhodobacterales	Bacteria; Proteobacteria; Alphaproteobacteria; Rhodobacterales; Rhodobacteraceae; Cypionkella	98.93	0	3590603	0	0	0	42	3738	91
3300059473_6557	HQ		Bacteria; Chloroflexota; Dehalococcoidia; UBA2979; UBA2979; RH-chloro-G1	94.22	0	2102741	1	1	1	49	2118	9
3300059473_6558	HQ	Bacteria; Proteobacteria; Gammaproteobacteria	Bacteria; Proteobacteria; Gammaproteobacteria; UBA4486; UBA4486	97.71	0.7	2993669	1	1	1	43	2732	40
3300059473_6560	MQ	Bacteria	Bacteria; Bdellovibrionota; UBA2394; UBA2428; UBA2428	87.72	0.89	2391017	1	1	1	37	2399	66
3300059473_6563	MQ	Bacteria; Proteobacteria; Gammaproteobacteria; Xanthomonadales	Bacteria; Proteobacteria; Gammaproteobacteria; Xanthomonadales; Xanthomonadaceae; SCMT01	99.38	0.98	4265272	1	0	0	46	3789	40
3300059473_6564	MQ	Bacteria; Verrucomicrobia; Opitutae; Opitutales	Bacteria; Verrucomicrobiota; Verrucomicrobiae; Opitutales; Opitutaceae; Opitutus	99.2	1.37	4458730	0	1	0	46	3497	65
3300059473_6565	MQ	Bacteria; Pseudomonadota; Alphaproteobacteria; Hyphomicrobiales; Rhizobiaceae; Rhizobium; Rhizobium tropici	Bacteria; Proteobacteria; Alphaproteobacteria; Rhizobiales; Rhizobiaceae; Rhizobium; Rhizobium tropici_A	61.21	0	7281889	0	0	0	43	7667	526
3300059473_6566	HQ	Bacteria; Actinobacteria; Actinomycetia; Micrococcales	Bacteria; Actinobacteriota; Actinomycetia; Actinomycetales; Microbacteriaceae; Schumannella	97.18	1.92	3056665	1	1	1	48	3180	66
3300059473_6567	HQ	Bacteria; Verrucomicrobia	Bacteria; Verrucomicrobiota; Verrucomicrobiae; Chthoniobacterales	100	1.35	3646072	1	1	1	44	3389	42
3300059473_6570	MQ	Bacteria; Proteobacteria	Bacteria; Bdellovibrionota; Oligoflexia; Oligoflexales	89.17	0	3382645	1	1	1	39	3234	54
3300059473_6571	HQ	Bacteria; Bacteroidota	Bacteria; Bacteroidota; Bacteroidia; Flavobacteriales; UBA2798	94.35	2.82	3152682	1	1	2	33	2828	110
3300059473_6572	HQ	Bacteria; Proteobacteria; Alphaproteobacteria	Bacteria; Proteobacteria; Alphaproteobacteria; Holosporales	91.4	0	801525	1	2	1	43	835	12
3300059473_6573	MQ	Bacteria	Bacteria; Bdellovibrionota_C; UBA2361; UBA2361; UBA2361	84.03	3.83	2723725	0	0	0	38	2575	188
3300059473_6574	MQ	Bacteria; Proteobacteria; Betaproteobacteria; Burkholderiales	Bacteria; Proteobacteria; Gammaproteobacteria; Burkholderiales; Burkholderiaceae; Herminiimonas	98.27	1.79	3887725	1	0	1	46	3740	68
3300059473_6575	MQ	Bacteria; Proteobacteria; Alphaproteobacteria; Hyphomicrobiales; Nitrobacteraceae; Tardiphaga	Bacteria; Proteobacteria; Alphaproteobacteria; Rhizobiales; Xanthobacteraceae; Tardiphaga	97.94	2.14	6574302	0	0	0	48	6715	159
3300059473_6577	MQ	Bacteria; Proteobacteria	Bacteria; Bdellovibrionota; Oligoflexia; Silvanigrellales; Silvanigrellaceae	87.41	0	3186754	0	0	0	42	2840	146
3300059473_6579	MQ	Bacteria	Bacteria; Bdellovibrionota_C; UBA2361; UBA2361; UBA2361	93.42	0.84	4001035	0	1	0	45	3638	59
3300059473_658	MQ	Bacteria; Bacteroidota; Chitinophagia; Chitinophagales	Bacteria; Bacteroidota; Bacteroidia; Chitinophagales; Chitinophagaceae; SXYR01	69.96	0.76	2025812	0	0	0	12	1998	289
3300059473_6582	HQ	Bacteria	Bacteria; Cyanobacteria; Vampirovibrionia; Vampirovibrionales; Vampirovibrionaceae	94.87	4.42	3653661	1	1	1	45	3455	87
3300059473_6584	MQ	Bacteria	Bacteria; Bdellovibrionota; Oligoflexia; Silvanigrellales; Silvanigrellaceae	85.96	0.84	5275788	1	0	0	43	4880	189
3300059473_6585	HQ	Bacteria; Bacteroidota	Bacteria; Bacteroidota; Bacteroidia; AKYH767	97.14	0.79	2992927	1	1	1	34	2596	116
3300059473_6589	MQ	Bacteria; Proteobacteria; Alphaproteobacteria; Rhodobacterales	Bacteria; Proteobacteria; Alphaproteobacteria; Rhodobacterales; Rhodobacteraceae; Haematobacter	95.7	1.39	3124479	0	0	0	40	3120	136
3300059473_659	MQ	Bacteria; Proteobacteria; Betaproteobacteria	Bacteria; Proteobacteria; Gammaproteobacteria; Burkholderiales; Rhodocyclaceae; Sulfuritalea	54.86	0.91	2029642	0	0	0	25	2194	316
3300059473_6591	MQ	Bacteria	Bacteria; Bacteroidota; Bacteroidia; Flavobacteriales; Crocinitomicaceae; Fluviicola	95.06	0.54	2955572	1	0	0	27	2709	133
3300059473_6594	MQ	Bacteria; Actinobacteria; Actinomycetia; Candidatus Nanopelagicales; Candidatus Nanopelagicaceae; Candidatus Planktophila; Candidatus Planktophila dulcis	Bacteria; Actinobacteriota; Actinomycetia; Nanopelagicales; Nanopelagicaceae; Planktophila	85.79	0.53	1355700	1	0	0	39	1429	57
3300059473_6595	MQ	Bacteria; Verrucomicrobia; Opitutae; Opitutales	Bacteria; Verrucomicrobiota; Verrucomicrobiae; Opitutales; Opitutaceae; Opitutus	97.95	0.73	6125754	0	1	0	48	4797	181
3300059473_6598	HQ	Bacteria; Bacteroidota	Bacteria; Bacteroidota; Bacteroidia; NS11-12g; UKL13-3; UKL13-3	91.1	1.19	2589730	1	1	1	23	2409	181
3300059473_6603	HQ	Bacteria; Proteobacteria; Gammaproteobacteria; Thiotrichales; Fastidiosibacteraceae; Cysteiniphilum; Cysteiniphilum litorale	Bacteria; Proteobacteria; Gammaproteobacteria; Francisellales; Francisellaceae; Caedibacter; Caedibacter taeniospiralis	97.7	0.38	1906841	1	1	2	40	1951	82
3300059473_6608	MQ	Bacteria	Bacteria; Bdellovibrionota_C; UBA2361; UBA2361; UBA2361	89.5	0.84	2466929	1	1	1	37	2253	62
3300059473_6609	MQ	Bacteria	Bacteria; Patescibacteria; ABY1; SG8-24; GWF2-40-263; XYB2-FULL-45-11	66.62	0	817482	1	0	1	34	841	49
3300059473_6610	MQ	Bacteria; Verrucomicrobia; Opitutae; Opitutales; Opitutaceae; Opitutus	Bacteria; Verrucomicrobiota; Verrucomicrobiae; Opitutales; Opitutaceae; Lacunisphaera	77.37	1.75	2304815	0	0	0	31	2146	159
3300059473_6613	MQ	Bacteria; Proteobacteria; Alphaproteobacteria	Bacteria; Proteobacteria; Alphaproteobacteria; Holosporales	80.4	1.1	726121	2	0	0	39	752	39
3300059473_662	MQ		Bacteria; Proteobacteria; Alphaproteobacteria; Rickettsiales; AB1-6; AB1-6	64.53	0.07	682486	0	1	1	35	670	64
3300059473_6623	MQ	Bacteria	Bacteria; Bdellovibrionota_C; UBA2361; UBA2361; UBA2361	83.65	0.84	3119282	0	1	0	41	2949	210
3300059473_6625	MQ	Bacteria; Proteobacteria	Bacteria; Proteobacteria; Alphaproteobacteria; Rickettsiales; UBA4311	93.03	1.9	1092371	0	2	0	34	1121	33
3300059473_6627	MQ	Bacteria; Proteobacteria; Alphaproteobacteria; Caulobacterales; Caulobacteraceae; Caulobacter	Bacteria; Proteobacteria; Alphaproteobacteria; Caulobacterales; Caulobacteraceae; Caulobacter	95.12	0.6	3443885	0	0	0	36	3456	193
3300059473_6628	MQ	Bacteria; Proteobacteria; Deltaproteobacteria; Myxococcales	Bacteria; Myxococcota; Polyangia; Polyangiales	86.45	1.94	5171394	1	0	0	38	4340	313
3300059473_6629	HQ	Bacteria	Bacteria; Planctomycetota; Phycisphaerae; Phycisphaerales	90.45	0	3168414	1	1	2	48	2793	104
3300059473_6631	MQ	Bacteria; Verrucomicrobia	Bacteria; Verrucomicrobiota; Verrucomicrobiae; Opitutales; Opitutaceae; IMCC26134_A	96.58	1.37	5100360	0	1	0	54	4399	98
3300059473_6633	MQ	Bacteria; Verrucomicrobia	Bacteria; Verrucomicrobiota; Verrucomicrobiae; Chthoniobacterales	92.57	1.35	1928074	1	0	1	43	1927	57
3300059473_6635	MQ	Bacteria; Proteobacteria; Betaproteobacteria; Rhodocyclales; Zoogloeaceae; Zoogloea; Zoogloea sp. LCSB751	Bacteria; Proteobacteria; Gammaproteobacteria; Burkholderiales; Rhodocyclaceae; Zoogloea	98.83	0.21	5058552	0	1	0	51	4747	106
3300059473_6636	MQ	Bacteria; Proteobacteria; Alphaproteobacteria; Rhodobacterales	Bacteria; Proteobacteria; Alphaproteobacteria; Rhodobacterales; Rhodobacteraceae; TH137	94.53	0	3551229	0	0	0	42	3668	173
3300059473_6637	MQ	Bacteria; Proteobacteria; Alphaproteobacteria	Bacteria; Proteobacteria; Alphaproteobacteria; Rickettsiales; UBA3002; QFOX01	87.51	3.3	1894324	0	1	1	38	2079	112
3300059473_664	MQ	Bacteria; Bacteroidota	Bacteria; Bacteroidota; Bacteroidia; AKYH767	76.62	3.35	2588322	0	0	0	19	2557	304
3300059473_6641	MQ	Bacteria; Bacteroidota	Bacteria; Bacteroidota; Bacteroidia; NS11-12g; UKL13-3; UKL13-3	90.44	1.61	2700789	1	0	0	30	2474	121
3300059473_6642	MQ	Bacteria; Planctomycetota; Planctomycetia; Pirellulales	Bacteria; Planctomycetota; Planctomycetes; Pirellulales; UBA1268	83.83	0	2297121	1	0	1	31	2111	211
3300059473_6651	MQ	Bacteria; Proteobacteria; Betaproteobacteria; Burkholderiales	Bacteria; Proteobacteria; Gammaproteobacteria; Burkholderiales; Burkholderiaceae; UBA4615	96.91	3.5	5330282	0	0	0	40	5169	283
3300059473_6655	MQ	Bacteria; Bacteroidota; Bacteroidia	Bacteria; Bacteroidota; Bacteroidia; Bacteroidales; Prolixibacteraceae	86.83	3.6	4571066	0	1	0	42	4032	395
3300059473_6658	MQ	Bacteria; Proteobacteria; Alphaproteobacteria; Rhodospirillales; Rhodospirillaceae; Dongia; Dongia mobilis	Bacteria; Proteobacteria; Alphaproteobacteria; Dongiales; Dongiaceae; Dongia	97.67	0.09	3916219	0	0	0	43	3970	167
3300059473_6662	MQ	Bacteria	Bacteria; Myxococcota; UBA727; UBA727; GCA-2721815	82.99	5.08	6173646	0	0	0	45	5475	461
3300059473_6663	MQ	Bacteria	Bacteria; Bdellovibrionota; Bdellovibrionia_A; UBA1018	67.4	0	2185604	0	0	0	29	2228	191
3300059473_6664	MQ	Bacteria; Planctomycetota; Planctomycetia	Bacteria; Planctomycetota; Planctomycetes; Pirellulales; UBA1268	89.07	5.75	3057461	1	3	0	34	2596	207
3300059473_6665	MQ	Bacteria	Bacteria; Bdellovibrionota_C; UBA2361; UBA2361; UBA2361	78.08	2.1	2713675	0	0	0	33	2617	252
3300059473_6667	MQ	Bacteria; Proteobacteria; Alphaproteobacteria; Hyphomicrobiales	Bacteria; Proteobacteria; Alphaproteobacteria; Rhizobiales; Hyphomicrobiaceae	96.52	1.56	4882705	1	0	0	45	4682	291
3300059473_6670	MQ	Bacteria	Bacteria; Bdellovibrionota; Bdellovibrionia_A; UBA1018	87.44	1.84	2240262	0	0	0	40	2283	122
3300059473_6672	MQ	Bacteria; Proteobacteria; Betaproteobacteria; Burkholderiales	Bacteria; Proteobacteria; Gammaproteobacteria; Burkholderiales; Burkholderiaceae	94.9	0.41	3675164	1	0	1	43	3737	225
3300059473_6673	MQ	Bacteria; Proteobacteria	Bacteria; Bdellovibrionota; Bdellovibrionia; Bdellovibrionales; UBA840	89.86	1.79	2536936	1	1	1	31	2719	139
3300059473_6675	MQ	Bacteria; Proteobacteria; Betaproteobacteria; Burkholderiales; Comamonadaceae; Curvibacter; Curvibacter sp. PAE-UM	Bacteria; Proteobacteria; Gammaproteobacteria; Burkholderiales; Burkholderiaceae; Hylemonella	93.21	0.23	2920483	0	1	0	36	3101	172
3300059473_6677	MQ	Bacteria; Bacteroidota; Flavobacteriia; Flavobacteriales; Flavobacteriaceae; Flavobacterium	Bacteria; Bacteroidota; Bacteroidia; Flavobacteriales; Flavobacteriaceae; Flavobacterium; Flavobacterium piscis	63.79	0	4740228	0	0	0	24	4423	340
3300059473_6681	MQ	Bacteria; Proteobacteria	Bacteria; Proteobacteria; Gammaproteobacteria; Steroidobacterales; Steroidobacteraceae; UBA964	82.18	2.37	3317923	0	1	0	31	3406	343
3300059473_6683	MQ	Bacteria	Bacteria; Bacteroidota; Kapabacteria; Kapabacteriales; Kapabacteriaceae; UBA10438	84.63	0.55	1949052	1	0	0	28	1693	97
3300059473_6685	MQ	Bacteria; Proteobacteria; Betaproteobacteria	Bacteria; Proteobacteria; Gammaproteobacteria; Burkholderiales; Ga0077523; Ga0077526	94.92	1.92	4598106	0	0	0	40	4395	321
3300059473_6687	MQ	Bacteria; Proteobacteria; Gammaproteobacteria; Nevskiales	Bacteria; Proteobacteria; Gammaproteobacteria; Nevskiales; Nevskiaceae; Solimonas	91.31	0.85	3278195	1	0	0	40	3407	302
3300059473_669	MQ	Bacteria; Proteobacteria; Alphaproteobacteria	Bacteria; Proteobacteria; Alphaproteobacteria; Paracaedibacterales	68.2	0	1152980	0	1	0	28	1242	124
3300059473_6694	MQ	Bacteria; Proteobacteria; Deltaproteobacteria; Myxococcales; Labilitrichaceae; Labilithrix; Labilithrix luteola	Bacteria; Myxococcota; Polyangia; Polyangiales; Polyangiaceae; Labilithrix	83.08	5	4523605	1	1	1	38	4175	332
3300059473_6695	MQ	Bacteria; Proteobacteria; Betaproteobacteria; Rhodocyclales	Bacteria; Proteobacteria; Gammaproteobacteria; Burkholderiales; Rhodocyclaceae	90.44	2.45	2906953	1	0	1	38	3132	240
3300059473_6696	MQ	Bacteria; Proteobacteria; Alphaproteobacteria; Sphingomonadales; Sphingomonadaceae; Sphingobium; Sphingobium sp. YG1	Bacteria; Proteobacteria; Alphaproteobacteria; Sphingomonadales; Sphingomonadaceae; Sphingobium; Sphingobium sp003609795	97.35	1.71	4759328	0	0	0	52	4670	125
3300059473_6697	MQ	Bacteria; Proteobacteria; Alphaproteobacteria; Hyphomonadales; Hyphomonadaceae; Hyphomonas	Bacteria; Proteobacteria; Alphaproteobacteria; Caulobacterales; Hyphomonadaceae; Hyphomonas	76.72	0.86	3251812	0	0	0	33	3396	221
3300059473_6702	MQ	Bacteria	Bacteria; Planctomycetota; UBA1135; UBA2386; UBA2386; UBA2386	81.71	0	4601014	1	0	1	37	4151	550
3300059473_6705	MQ	Bacteria; Proteobacteria; Epsilonproteobacteria; Campylobacterales; Thiovulaceae; Sulfuricurvum; Sulfuricurvum kujiense	Bacteria; Campylobacterota; Campylobacteria; Campylobacterales; Sulfurimonadaceae; Sulfuricurvum	74.1	0.41	1459275	0	0	0	28	1615	107
3300059473_671	MQ	Bacteria; Proteobacteria; Alphaproteobacteria; Sphingomonadales; Sphingomonadaceae; Sphingobium; Sphingobium olei	Bacteria; Proteobacteria; Alphaproteobacteria; Sphingomonadales; Sphingomonadaceae; Sphingobium	67.19	1	2622068	0	0	0	37	2996	378
3300059473_6712	MQ		Bacteria; Dependentiae; Babeliae; Babeliales; GCA-2401785	66.48	0	915115	1	1	1	31	839	93
3300059473_6713	MQ	Bacteria; Bacteroidota	Bacteria; Bacteroidota; Bacteroidia; AKYH767; B-17BO	96.43	0.48	3389635	0	0	0	29	3005	182
3300059473_6715	MQ	Bacteria	Bacteria; Myxococcota; UBA796; UBA796; SXON01; SXON01	66.3	0.42	4559976	1	0	0	35	4528	533
3300059473_6716	MQ	Bacteria; Proteobacteria; Alphaproteobacteria	Bacteria; Proteobacteria; Alphaproteobacteria; Caulobacterales; Hyphomonadaceae; UBA7672	94.73	1.52	3123637	1	0	1	36	3485	187
3300059473_6719	MQ	Bacteria; Proteobacteria; Alphaproteobacteria; Rhodospirillales	Bacteria; Proteobacteria; Alphaproteobacteria; Rhodospirillales; WMHbin7	88.39	0	3008735	0	0	0	37	3077	176
3300059473_672	MQ	Bacteria; Proteobacteria; Betaproteobacteria; Burkholderiales	Bacteria; Proteobacteria; Gammaproteobacteria; Burkholderiales; Burkholderiaceae; Azohydromonas	74.27	1.35	1206972	0	0	0	26	1248	126
3300059473_6722	MQ	Bacteria; Proteobacteria; Oligoflexia	Bacteria; Bdellovibrionota; Bacteriovoracia; Bacteriovoracales; Bacteriovoracaceae; UBA4096	77.83	0.89	2224176	0	0	0	23	2368	221
3300059473_6724	MQ	Bacteria; Proteobacteria	Bacteria; Bdellovibrionota; Bacteriovoracia; Bacteriovoracales; Bacteriovoracaceae	62.85	0.06	2509719	0	0	0	20	2732	229
3300059473_6725	MQ	Bacteria; Bacteroidota; Cytophagia; Cytophagales; Spirosomaceae; Emticicia; Emticicia oligotrophica	Bacteria; Bacteroidota; Bacteroidia; Cytophagales; Spirosomaceae; Emticicia	91.9	0.5	4243847	0	0	0	29	3941	346
3300059473_673	MQ	Bacteria; Cyanobacteria; unclassified; Synechococcales	Bacteria; Cyanobacteria; Cyanobacteriia; PCC-6307; Cyanobiaceae	93.02	0.14	2363805	0	1	0	37	2687	170
3300059473_6738	HQ	Bacteria; Proteobacteria; Alphaproteobacteria	Bacteria; Proteobacteria; Alphaproteobacteria; Rickettsiales; Midichloriaceae	92.34	1.2	1078817	1	1	1	30	1035	71
3300059473_6739	MQ		Bacteria; Proteobacteria; Alphaproteobacteria; Rickettsiales; AB1-6; AB1-6	62.89	0	566148	1	1	1	36	582	25
3300059473_6742	MQ	Bacteria; Proteobacteria; Alphaproteobacteria; Caulobacterales; Caulobacteraceae; Phenylobacterium	Bacteria; Proteobacteria; Alphaproteobacteria; Caulobacterales; Caulobacteraceae; Phenylobacterium	91.68	2	2962385	0	1	0	34	3060	226
3300059473_6743	MQ	Bacteria; Cyanobacteria; unclassified	Bacteria; Cyanobacteria; Cyanobacteriia; Cyanobacteriales; Cyanobacteriaceae; Limnothrix	96.07	0.66	3980650	0	1	0	34	3904	349
3300059473_6745	MQ	Bacteria; Verrucomicrobia	Bacteria; Verrucomicrobiota; Verrucomicrobiae; Chthoniobacterales; Terrimicrobiaceae; UBA967	89.64	1.58	2233180	0	0	0	40	2338	186
3300059473_6749	MQ	Bacteria	Bacteria; Cyanobacteria; Vampirovibrionia; Vampirovibrionales	86.68	0.85	2018663	1	0	1	36	1876	150
3300059473_6751	MQ	Bacteria; Proteobacteria; Deltaproteobacteria; Myxococcales	Bacteria; Myxococcota; Polyangia; Polyangiales; Polyangiaceae	82.52	2.95	8012977	1	1	0	40	7682	975
3300059473_6754	MQ		Bacteria; Dependentiae; Babeliae; Babeliales; Babeliaceae	51.5	1.74	749096	1	1	2	36	740	31
3300059473_6755	MQ	Bacteria; Verrucomicrobia; Verrucomicrobiae; Verrucomicrobiales; Verrucomicrobiaceae; Haloferula	Bacteria; Verrucomicrobiota; Verrucomicrobiae; Verrucomicrobiales; Akkermansiaceae	95.6	0.68	2908553	0	1	0	40	2729	212
3300059473_6756	MQ	Bacteria; Bacteroidota	Bacteria; Bacteroidota; Bacteroidia; NS11-12g; UBA955	58.62	0	1967731	0	0	0	23	1826	158
3300059473_6757	MQ	Bacteria; Chlamydiae; Chlamydiia	Bacteria; Verrucomicrobiota_A; Chlamydiia; 2-12-FULL-49-11; 2-12-FULL-49-11	71.5	1.44	1158640	0	0	0	21	1248	160
3300059473_6758	MQ	Bacteria	Bacteria; Proteobacteria; Alphaproteobacteria; Rickettsiales; UBA4311	73.52	1.34	986022	0	1	2	37	939	58
3300059473_6760	MQ	Bacteria; Proteobacteria; Gammaproteobacteria; Methylococcales	Bacteria; Proteobacteria; Gammaproteobacteria; Methylococcales; Methylomonadaceae; UBA10906	85.06	1.51	2422644	0	0	0	27	2449	231
3300059473_6766	MQ	Bacteria	Bacteria; Myxococcota; Bradimonadia; UBA7976; UBA1532	83.8	4.52	8271137	1	1	1	45	6931	793
3300059473_6768	MQ	Bacteria; Proteobacteria; Oligoflexia	Bacteria; Bdellovibrionota; Oligoflexia; Oligoflexales	83.57	0	2655266	0	0	0	36	2536	153
3300059473_6770	MQ	Bacteria; Proteobacteria; Betaproteobacteria; Burkholderiales; Comamonadaceae; Pelomonas; Pelomonas saccharophila	Bacteria; Proteobacteria; Gammaproteobacteria; Burkholderiales; Burkholderiaceae; Pelomonas	56.9	1.72	4193682	1	0	0	42	4261	356
3300059473_6773	MQ	Bacteria; Verrucomicrobia; Spartobacteria; Chthoniobacterales; Chthoniobacteraceae; Chthoniobacter; Chthoniobacter flavus	Bacteria; Verrucomicrobiota; Verrucomicrobiae; Chthoniobacterales; Chthoniobacteraceae; Chth-196	58.83	1.84	1782751	0	0	0	24	1622	188
3300059473_6775	MQ	Bacteria; Bacteroidota; Flavobacteriia; Flavobacteriales; Flavobacteriaceae; Flavobacterium	Bacteria; Bacteroidota; Bacteroidia; Flavobacteriales; Flavobacteriaceae; Flavobacterium	60.34	0.86	1758195	0	0	0	13	1661	177
3300059473_6777	MQ	Bacteria; Bacteroidota	Bacteria; Bacteroidota; Bacteroidia; NS11-12g; UKL13-3	66.38	0	2797728	1	0	0	25	2535	262
3300059473_6780	MQ	Bacteria	Bacteria; Verrucomicrobiota_A; Chlamydiia; Parachlamydiales	81.04	2.87	1853453	0	0	0	30	1773	185
3300059473_6784	MQ	Bacteria; Proteobacteria	Bacteria; Bdellovibrionota; Oligoflexia; Oligoflexales	57.87	0	2058620	1	0	0	23	2094	246
3300059473_6785	MQ	Bacteria; Pseudomonadota; Gammaproteobacteria; Methylococcales; Methylococcaceae; Methylovulum; Methylovulum miyakonense	Bacteria; Proteobacteria; Gammaproteobacteria; Methylococcales; Methylomonadaceae; Methylovulum	94.42	0.89	3306457	1	0	1	41	3350	222
3300059473_6790	MQ	Bacteria; Bacteroidota; Chitinophagia; Chitinophagales	Bacteria; Bacteroidota; Bacteroidia; Chitinophagales; Chitinophagaceae; SXYR01	73.05	1.23	2353412	0	0	0	15	2204	249
3300059473_6791	MQ	Bacteria; Proteobacteria	Bacteria; Bdellovibrionota; Bdellovibrionia; Bdellovibrionales	71.81	0.89	2305262	0	0	0	14	2315	196
3300059473_6792	HQ	Bacteria	Bacteria; Bdellovibrionota_C; UBA2361; UBA2361; UBA2361	90.71	1.95	2691913	1	1	1	36	2670	158
3300059473_6793	MQ	Bacteria; Proteobacteria; Alphaproteobacteria; Sphingomonadales; Sphingomonadaceae; Novosphingobium; Novosphingobium sp. AP12	Bacteria; Proteobacteria; Alphaproteobacteria; Sphingomonadales; Sphingomonadaceae; Novosphingobium	92.41	1.36	3647558	0	0	0	43	3691	251
3300059473_6794	MQ	Bacteria; Proteobacteria; Betaproteobacteria; Burkholderiales	Bacteria; Proteobacteria; Gammaproteobacteria; Burkholderiales; Burkholderiaceae; SYIM01	79.32	0.62	2796636	0	0	0	31	2899	399
3300059473_6795	MQ	Bacteria; Bacteroidota; Cytophagia; Cytophagales; Spirosomaceae; Emticicia; Emticicia oligotrophica	Bacteria; Bacteroidota; Bacteroidia; Cytophagales; Spirosomaceae; Emticicia	74.8	0.6	3184841	0	0	0	30	2987	400
3300059473_6799	MQ	Bacteria; Bacteroidota	Bacteria; Bacteroidota; Bacteroidia; AKYH767; UBA4408	79.63	0.85	3138674	0	0	0	34	2846	270
3300059473_6802	MQ	Bacteria; Proteobacteria; Alphaproteobacteria; Hyphomonadales; Hyphomonadaceae; Hyphomonas	Bacteria; Proteobacteria; Alphaproteobacteria; Caulobacterales; Hyphomonadaceae; Hyphomonas	63.6	0.16	2045223	0	0	0	21	2247	294
3300059473_6809	MQ	Bacteria; Proteobacteria; Betaproteobacteria; Burkholderiales; Comamonadaceae; Hydrogenophaga	Bacteria; Proteobacteria; Gammaproteobacteria; Burkholderiales; Burkholderiaceae; Hydrogenophaga	73.5	7.61	4362340	1	0	0	42	4787	608
3300059473_681	MQ	Bacteria; Proteobacteria; Gammaproteobacteria; Xanthomonadales	Bacteria; Proteobacteria; Gammaproteobacteria; Xanthomonadales; Xanthomonadaceae; SCMT01	60.41	3.45	3667897	0	1	0	28	3589	374
3300059473_6810	MQ	Bacteria	Bacteria; Bdellovibrionota; Oligoflexia; Silvanigrellales; Silvanigrellaceae	80.15	0.28	1980153	2	0	0	39	2119	143
3300059473_682	MQ	Bacteria; Proteobacteria; Gammaproteobacteria; Moraxellales; Moraxellaceae; Acinetobacter	Bacteria; Proteobacteria; Gammaproteobacteria; Pseudomonadales; Moraxellaceae; Acinetobacter; Acinetobacter sp004331285	58.79	5.17	3098685	1	0	0	45	3212	285
3300059473_6821	MQ	Bacteria; Cyanobacteria; unclassified; Synechococcales	Bacteria; Cyanobacteria; Cyanobacteriia; PCC-6307; Cyanobiaceae	52.39	0.23	2025342	1	0	0	17	2113	227
3300059473_6828	MQ	Bacteria	Bacteria; Bdellovibrionota_C; UBA2361; UBA2361; UBA2361	52.81	0	1340486	0	0	0	22	1395	198
3300059473_683	MQ	Bacteria; Bacteroidota	Bacteria; Bacteroidota; Bacteroidia; AKYH767; 2-12-FULL-35-15	78.05	1.59	2845542	0	1	0	18	2681	306
3300059473_6831	MQ	Bacteria	Bacteria; Verrucomicrobiota; Verrucomicrobiae; Verrucomicrobiales; DEV007; Arctic95D-9	53.02	0.82	3942119	0	0	0	24	3802	583
3300059473_6832	MQ	Bacteria; Proteobacteria; Gammaproteobacteria; unclassified; unclassified; unclassified; unclassified	Bacteria; Proteobacteria; Gammaproteobacteria; Pseudomonadales; Pseudohongiellaceae; Pseudohongiella	57.76	0	1873622	0	0	0	24	1908	259
3300059473_6837	MQ	Bacteria	Bacteria; UBP13	66.38	0	5151945	0	0	0	35	4144	534
3300059473_6840	MQ	Bacteria	Bacteria; Bdellovibrionota_C; UBA2361; UBA2361; UBA2361	71.53	3.36	2451499	0	0	0	28	2418	336
3300059473_6841	MQ	Bacteria	Bacteria; Planctomycetota; UBA11346; UBA11346; UBA11346	82.01	0	5162604	0	0	0	39	4514	504
3300059473_6843	MQ	Bacteria; Bacteroidota	Bacteria; Bacteroidota; Bacteroidia; Flavobacteriales; UBA10066	92.43	0.54	2956293	0	0	0	26	2777	295
3300059473_6844	MQ	Bacteria	Bacteria; Bdellovibrionota; Bdellovibrionia_A; UBA1018; UBA1018	80.14	0.45	2794368	0	0	0	37	2697	234
3300059473_6847	MQ	Bacteria	Bacteria; Bdellovibrionota_C; UBA2361; UBA2361; UBA2361	79.97	1.68	2523723	0	0	0	27	2439	287
3300059473_685	HQ	Bacteria	Bacteria; Proteobacteria; Alphaproteobacteria; Bin98	95.21	0	1443415	1	1	1	33	1512	71
3300059473_6852	MQ	Bacteria; Proteobacteria; Gammaproteobacteria	Bacteria; Proteobacteria; Gammaproteobacteria; Steroidobacterales; Steroidobacteraceae; UBA964	58.62	0.86	1803679	0	0	0	17	1832	204
3300059473_6857	MQ	Bacteria	Bacteria; Patescibacteria; Microgenomatia; UBA1400; PJMF01	63.43	0.46	1073390	1	1	1	35	1151	88
3300059473_6863	MQ	Bacteria; Proteobacteria; Betaproteobacteria; Rhodocyclales; Rhodocyclaceae; Azospira	Bacteria; Proteobacteria; Gammaproteobacteria; Burkholderiales; Rhodocyclaceae; Azospira; Azospira oryzae	85.54	1.11	3032638	0	0	0	40	3056	200
3300059473_6864	MQ	Bacteria; Verrucomicrobia; Verrucomicrobiae; Verrucomicrobiales; Verrucomicrobiaceae; Prosthecobacter; Prosthecobacter vanneervenii	Bacteria; Verrucomicrobiota; Verrucomicrobiae; Verrucomicrobiales; Verrucomicrobiaceae; Prosthecobacter	69.3	2.95	3330613	0	0	0	31	3218	456
3300059473_687	MQ	Bacteria; Chloroflexi	Bacteria; Chloroflexota; Anaerolineae; Anaerolineales; Anaerolineaceae; Anaerolinea	59.7	1.82	3605599	0	0	0	22	3155	249
3300059473_6870	MQ	Bacteria; Proteobacteria; Betaproteobacteria	Bacteria; Proteobacteria; Gammaproteobacteria; Burkholderiales; Burkholderiaceae; Rubrivivax	62.41	0	3928339	1	1	0	31	4064	494
3300059473_6872	MQ	Bacteria; Proteobacteria	Bacteria; Proteobacteria; Alphaproteobacteria; Rickettsiales; UBA1997; SYAR01	77.51	0	1066751	0	0	0	25	1091	160
3300059473_688	MQ	Bacteria; Bacteroidota	Bacteria; Bacteroidota; Bacteroidia; AKYH767	86.59	0.95	2689187	1	0	1	31	2412	244
3300059473_6881	MQ	Bacteria; Bacteroidota	Bacteria; Bacteroidota; Bacteroidia; Chitinophagales; Saprospiraceae; OLB9	73.47	0.62	2222528	0	0	0	21	2094	286
3300059473_6884	MQ	Bacteria; Cyanobacteria; unclassified; Synechococcales	Bacteria; Cyanobacteria; Cyanobacteriia; PCC-6307; Cyanobiaceae	53.54	0.82	1400067	0	0	0	17	1610	196
3300059473_6885	MQ	Bacteria; Proteobacteria; Gammaproteobacteria; Xanthomonadales	Bacteria; Proteobacteria; Gammaproteobacteria; Xanthomonadales; Xanthomonadaceae; SCMT01	90.8	2.2	4447690	1	0	0	43	4334	474
3300059473_6886	MQ	Bacteria; Proteobacteria; Alphaproteobacteria; Hyphomicrobiales; unclassified; Nordella; Nordella sp. OAE833	Bacteria; Proteobacteria; Alphaproteobacteria; Rhizobiales; Anderseniellaceae; QKVK01	75.32	1.34	2910609	1	0	0	22	3166	354
3300059473_6893	MQ	Bacteria; Actinobacteria; Actinomycetia; Micrococcales	Bacteria; Actinobacteriota; Actinomycetia; Actinomycetales; Microbacteriaceae; SISG01	52.95	1.75	1768924	1	0	0	29	1859	261
3300059473_6894	MQ	Bacteria; Cyanobacteria; unclassified; Synechococcales	Bacteria; Cyanobacteria; Cyanobacteriia; PCC-6307; Cyanobiaceae; Cyanobium_A	69.11	0.54	1772289	0	0	0	29	2064	215
3300059473_6899	MQ	Bacteria; Bacteroidota; Chitinophagia; Chitinophagales	Bacteria; Bacteroidota; Bacteroidia; Chitinophagales; Chitinophagaceae; SXYR01	64.4	0	1912380	0	0	0	13	1848	255
3300059473_69	MQ	Bacteria; Actinobacteria; Actinomycetia	Bacteria; Actinobacteriota; Actinomycetia; Nanopelagicales; S36-B12; UBA10649; UBA10649 sp003456155	51.36	0	1088355	0	0	0	11	1239	199
3300059473_690	MQ	Bacteria; Planctomycetota	Bacteria; Planctomycetota; Planctomycetes; Pirellulales; UBA1268; QWPN01	69.45	0.57	2831082	1	1	1	24	2568	345
3300059473_6903	MQ	Bacteria; Cyanobacteria; unclassified; Synechococcales	Bacteria; Cyanobacteria; Cyanobacteriia; PCC-6307; Cyanobiaceae	86.34	1.45	2751134	1	0	1	32	3096	229
3300059473_6904	MQ	Bacteria; Verrucomicrobia; Spartobacteria; unclassified; unclassified; unclassified; Spartobacteria bacterium LR76	Bacteria; Verrucomicrobiota; Verrucomicrobiae; Chthoniobacterales; Terrimicrobiaceae; UBA967	78.75	1.39	1677646	0	0	0	27	1858	258
3300059473_6907	MQ	Bacteria; Bacteroidota; Chitinophagia; Chitinophagales	Bacteria; Bacteroidota; Bacteroidia; Chitinophagales; Chitinophagaceae; Ferruginibacter	74.82	0.49	2675467	1	0	1	21	2683	319
3300059473_691	MQ	Bacteria; Bacteroidota; Flavobacteriia; Flavobacteriales; Flavobacteriaceae; Flavobacterium	Bacteria; Bacteroidota; Bacteroidia; Flavobacteriales; Flavobacteriaceae; Flavobacterium	65.23	0	1544591	0	1	0	20	1586	165
3300059473_6911	MQ	Bacteria; Planctomycetota; Planctomycetia; Pirellulales; Pirellulaceae; Pirellula; Pirellula sp. SH-Sr6A	Bacteria; Planctomycetota; Planctomycetes; Pirellulales; Pirellulaceae; Pirellula_B	97.97	0	4900236	0	0	0	40	4091	254
3300059473_6913	MQ	Bacteria; Cyanobacteria; unclassified; Synechococcales	Bacteria; Cyanobacteria; Cyanobacteriia; PCC-6307; Cyanobiaceae; Cyanobium_A	50.23	0.27	1665606	0	0	0	15	1829	94
3300059473_6914	MQ	Bacteria; Bacteroidota; Cytophagia; Cytophagales	Bacteria; Bacteroidota; Bacteroidia; Cytophagales; Catalimonadaceae	61.57	1.06	2255060	0	0	0	21	2142	248
3300059473_692	MQ	Bacteria; Proteobacteria; Betaproteobacteria; Burkholderiales	Bacteria; Proteobacteria; Gammaproteobacteria; Burkholderiales; Burkholderiaceae; Kinneretia	70.86	1.72	3468524	0	0	0	37	3515	335
3300059473_6925	MQ	Bacteria; Proteobacteria; Betaproteobacteria; Nitrosomonadales; Methylophilaceae; Candidatus Methylopumilus; Candidatus Methylopumilus turicensis	Bacteria; Proteobacteria; Gammaproteobacteria; Burkholderiales; Methylophilaceae; Methylopumilus_A	51.66	0.69	1048761	0	0	0	13	1159	154
3300059473_6931	MQ	Bacteria; Verrucomicrobia	Bacteria; Verrucomicrobiota; Verrucomicrobiae; Chthoniobacterales; Chthoniobacteraceae; Chth-196	70.52	1.66	3165832	0	1	0	20	2731	468
3300059473_6932	MQ	Bacteria; Proteobacteria; Alphaproteobacteria; Hyphomicrobiales	Bacteria; Proteobacteria; Alphaproteobacteria; Rhizobiales; Beijerinckiaceae; PAR1	63.79	0	2177628	0	0	0	26	2420	285
3300059473_6933	MQ	Bacteria; Bacteroidota	Bacteria; Bacteroidota; Bacteroidia; AKYH767; B-17BO; PALSA-968	54.7	0.54	1339704	0	0	0	12	1364	217
3300059473_6936	MQ	Bacteria; Bacteroidota; Flavobacteriia; Flavobacteriales	Bacteria; Bacteroidota; Bacteroidia; Flavobacteriales; Crocinitomicaceae; UBA952	62.88	0	1905653	0	0	0	14	1861	199
3300059473_6939	MQ	Bacteria; Actinobacteria; Acidimicrobiia; Acidimicrobiales	Bacteria; Actinobacteriota; Acidimicrobiia; Acidimicrobiales; Ilumatobacteraceae; F1-60-MAGs027	62.96	0.85	1190471	1	0	0	30	1358	183
3300059473_6940	MQ	Bacteria	Bacteria; Verrucomicrobiota; Kiritimatiellae; SS1-B-03-39; UBA6053	58.27	0.71	2159247	0	0	0	23	2236	342
3300059473_6943	MQ	Bacteria; Cyanobacteria; unclassified; Synechococcales; Synechococcaceae; Synechococcus; Synechococcus sp. 8F6	Bacteria; Cyanobacteria; Cyanobacteriia; PCC-6307; Cyanobiaceae; Cyanobium_A	54.97	0.41	1147594	0	0	0	22	1401	193
3300059473_6946	MQ	Bacteria; Proteobacteria; Betaproteobacteria; Burkholderiales	Bacteria; Proteobacteria; Gammaproteobacteria; Burkholderiales; Burkholderiaceae; JOSHI-001	65.85	0.96	2759613	1	0	1	27	2936	372
3300059473_6948	MQ	Bacteria; Proteobacteria; Betaproteobacteria; Burkholderiales; Burkholderiaceae; Polynucleobacter	Bacteria; Proteobacteria; Gammaproteobacteria; Burkholderiales; Burkholderiaceae; Polynucleobacter	81.18	0.66	1596035	0	0	0	14	1660	168
3300059473_695	MQ	Bacteria; Proteobacteria; Gammaproteobacteria; Xanthomonadales	Bacteria; Proteobacteria; Gammaproteobacteria; Xanthomonadales; Ahniellaceae; UBA4656	84.32	1.72	4728870	0	1	0	45	4304	432
3300059473_6950	MQ	Bacteria; Verrucomicrobia	Bacteria; Verrucomicrobiota; Verrucomicrobiae; Chthoniobacterales; Chthoniobacteraceae; Chth-196	65.07	0.68	2325663	0	1	0	24	1999	297
3300059473_6956	MQ	Bacteria; Proteobacteria; Alphaproteobacteria; Hyphomicrobiales; Methylocystaceae; Methylocystis; Methylocystis sp. ATCC 49242	Bacteria; Proteobacteria; Alphaproteobacteria; Rhizobiales; Beijerinckiaceae; Methylocystis	67.76	1.75	2139267	0	0	0	26	2394	254
3300059473_696	MQ	Bacteria; Bacteroidota; Flavobacteriia; Flavobacteriales; Flavobacteriaceae; Flavobacterium; Flavobacterium lacus	Bacteria; Bacteroidota; Bacteroidia; Flavobacteriales; Flavobacteriaceae; Flavobacterium	91.33	2.24	3045479	1	0	0	34	2955	183
3300059473_6962	MQ	Bacteria; Proteobacteria; Betaproteobacteria; Burkholderiales; Comamonadaceae; Polaromonas	Bacteria; Proteobacteria; Gammaproteobacteria; Burkholderiales; Burkholderiaceae; Polaromonas	74.34	0.19	2385155	0	0	0	25	2599	321
3300059473_697	MQ	Bacteria; Planctomycetota; Planctomycetia; Pirellulales; Pirellulaceae; Pirellula; Pirellula sp. SH-Sr6A	Bacteria; Planctomycetota; Planctomycetes; Pirellulales; Pirellulaceae; Pirellula_B	72.73	1.18	5340525	1	0	0	25	4354	526
3300059473_6976	MQ	Bacteria; Bacteroidota	Bacteria; Bacteroidota; Bacteroidia; NS11-12g; UKL13-3	55.24	0.97	1551822	1	0	1	13	1509	220
3300059473_698	MQ	Bacteria; Bacteroidota	Bacteria; Bacteroidota; Bacteroidia; AKYH767; UBA4408	54.38	0	1772154	0	0	0	12	1686	248
3300059473_6980	MQ	Bacteria; Proteobacteria; Alphaproteobacteria; Hyphomicrobiales	Bacteria; Proteobacteria; Alphaproteobacteria; Rhizobiales; Beijerinckiaceae	67.48	0.85	3441225	0	0	0	25	3648	514
3300059473_6983	MQ	Bacteria; Bacteroidota; Flavobacteriia; Flavobacteriales	Bacteria; Bacteroidota; Bacteroidia; Flavobacteriales; Crocinitomicaceae; M0103	53.84	0	1254351	0	0	0	14	1232	171
3300059473_6985	MQ	Bacteria; Actinobacteria; Thermoleophilia; Solirubrobacterales	Bacteria; Actinobacteriota; Thermoleophilia; Solirubrobacterales; Solirubrobacteraceae; F1-60-MAGs163	64.3	0	1204774	1	1	1	26	1353	192
3300059473_699	MQ	Bacteria; Proteobacteria; Gammaproteobacteria; Nevskiales	Bacteria; Proteobacteria; Gammaproteobacteria; Steroidobacterales; Steroidobacteraceae	67.24	0	2683350	0	1	0	32	2712	221
3300059473_6990	MQ	Bacteria; Proteobacteria; Betaproteobacteria; Nitrosomonadales; Nitrosomonadaceae; Nitrosomonas	Bacteria; Proteobacteria; Gammaproteobacteria; Burkholderiales; Nitrosomonadaceae; Nitrosomonas	89.31	0.51	2057287	1	0	1	34	2164	191
3300059473_6991	MQ	Bacteria; Proteobacteria; Alphaproteobacteria	Bacteria; Proteobacteria; Alphaproteobacteria	68.05	0.66	3024347	1	1	1	23	3252	445
3300059473_6992	MQ	Bacteria; Proteobacteria; Betaproteobacteria; Burkholderiales	Bacteria; Proteobacteria; Gammaproteobacteria; Burkholderiales; Burkholderiaceae; SYFN01	68.39	1	1841515	0	0	0	23	2014	258
3300059473_7	MQ	Bacteria; Planctomycetota; Planctomycetia	Bacteria; Planctomycetota; Planctomycetes; Planctomycetales; UBA10511	57.49	1.22	4507642	0	2	0	26	3872	721
3300059473_70	MQ	Bacteria; Proteobacteria; Alphaproteobacteria; Hyphomicrobiales; unclassified; Nordella; Nordella sp. OAE833	Bacteria; Proteobacteria; Alphaproteobacteria; Rhizobiales; Anderseniellaceae; QKVK01	53.76	1.72	1952601	0	1	0	26	2142	250
3300059473_700	MQ	Bacteria; Verrucomicrobia; Verrucomicrobiae; Verrucomicrobiales; Verrucomicrobiaceae; Prosthecobacter	Bacteria; Verrucomicrobiota; Verrucomicrobiae; Verrucomicrobiales; Verrucomicrobiaceae; Prosthecobacter	87.49	1.36	4990624	1	0	0	35	4157	373
3300059473_7013	MQ	Bacteria	Bacteria; Margulisbacteria; Marinamargulisbacteria; SXXA01	58.83	0.85	1464858	0	1	0	25	1494	208
3300059473_7014	MQ	Bacteria	Bacteria; Planctomycetota; UBA1135; UBA1135; GCA-002686595; F1-120-MAGs118	53.62	2.42	1949910	1	0	1	21	1929	362
3300059473_702	MQ	Bacteria; Proteobacteria	Bacteria; Bdellovibrionota; Oligoflexia; Oligoflexales	80.04	0.89	3215672	1	1	1	34	3272	318
3300059473_7024	MQ	Bacteria; Bacteroidota; Saprospiria; Saprospirales	Bacteria; Bacteroidota; Bacteroidia; Chitinophagales; Saprospiraceae; Haliscomenobacter	66.34	1.01	2397054	0	0	0	19	2285	367
3300059473_7028	MQ	Bacteria; Planctomycetota; Planctomycetia	Bacteria; Planctomycetota; Planctomycetes; Pirellulales; Pirellulaceae	60.34	1.15	3764816	0	0	1	24	3095	684
3300059473_703	MQ	Bacteria; Planctomycetota; Planctomycetia	Bacteria; Planctomycetota; Planctomycetes; Pirellulales; UBA1268	82.6	0.86	2878169	0	2	0	31	2543	362
3300059473_7033	MQ	Bacteria; Proteobacteria; Deltaproteobacteria; Myxococcales	Bacteria; Myxococcota; Myxococcia; Myxococcales; Myxococcaceae; Archangium_A	63.8	1.75	5708375	0	1	0	33	5415	803
3300059473_7034	MQ	Bacteria; Planctomycetota	Bacteria; Planctomycetota; Planctomycetes; Pirellulales; UBA1268; F1-20-MAGs016; F1-20-MAGs016 sp005791575	56.12	0	2078806	0	0	0	14	1853	384
3300059473_7037	MQ	Bacteria; Proteobacteria; Alphaproteobacteria; Sphingomonadales; Sphingomonadaceae; Sphingopyxis	Bacteria; Proteobacteria; Alphaproteobacteria; Sphingomonadales; Sphingomonadaceae; Sphingopyxis	67.24	1.21	3937597	1	0	0	47	4192	458
3300059473_7038	MQ	Bacteria	Bacteria; Acidobacteriota; Blastocatellia; Pyrinomonadales	52.4	0.85	2580227	0	0	0	24	2340	423
3300059473_704	MQ	Bacteria	Bacteria; Myxococcota; UBA796; UBA796; GCA-2862545	81.64	6.24	5940853	0	0	0	38	5430	728
3300059473_7040	MQ	Bacteria	Bacteria; Patescibacteria; Paceibacteria; UBA9983; GWA1-40-21; Bog-1340	65.36	0.1	581594	1	1	2	28	634	72
3300059473_705	MQ	Bacteria; Bacteroidota	Bacteria; Bacteroidota; Bacteroidia; Flavobacteriales; UA16; UBA4660	76.43	0	2017233	0	0	0	25	1828	164
3300059473_7050	MQ	Bacteria; Gemmatimonadetes; Gemmatimonadetes; Gemmatimonadales	Bacteria; Gemmatimonadota; Gemmatimonadetes; Gemmatimonadales; Gemmatimonadaceae; SCN-70-22	69	1.1	2250934	1	0	1	20	2284	360
3300059473_7052	MQ	Bacteria; Verrucomicrobia; Verrucomicrobiae; Verrucomicrobiales; Verrucomicrobiaceae; Prosthecobacter; Prosthecobacter vanneervenii	Bacteria; Verrucomicrobiota; Verrucomicrobiae; Verrucomicrobiales; Verrucomicrobiaceae; Prosthecobacter	50.76	1.36	2165130	0	0	0	24	2121	341
3300059473_7053	MQ	Bacteria	Bacteria; Cyanobacteria; Vampirovibrionia; Vampirovibrionales	62.73	2.56	1669825	0	0	0	30	1647	214
3300059473_7056	MQ	Bacteria	Bacteria; Planctomycetota; Phycisphaerae; Phycisphaerales; SM1A02; UBA2402	64.06	0	2495855	1	0	1	34	2343	397
3300059473_7059	MQ	Bacteria; Proteobacteria; Betaproteobacteria; Burkholderiales; Comamonadaceae; Limnohabitans	Bacteria; Proteobacteria; Gammaproteobacteria; Burkholderiales; Burkholderiaceae; Limnohabitans	55.17	0	2572340	0	0	0	32	2545	285
3300059473_706	MQ	Bacteria; Proteobacteria; Betaproteobacteria; Burkholderiales	Bacteria; Proteobacteria; Gammaproteobacteria; Burkholderiales; Burkholderiaceae; Rubrivivax	93.54	2.3	3807239	0	1	0	43	3706	240
3300059473_7060	MQ	Bacteria; Proteobacteria; Betaproteobacteria; Burkholderiales	Bacteria; Proteobacteria; Gammaproteobacteria; Burkholderiales; Burkholderiaceae	71.79	0.74	2247260	0	0	0	30	2465	357
3300059473_7065	MQ	Bacteria; Cyanobacteria; unclassified; Synechococcales	Bacteria; Cyanobacteria; Cyanobacteriia; PCC-6307; Cyanobiaceae	62.31	0.82	1944432	0	0	0	20	2125	270
3300059473_7070	MQ	Bacteria; Candidatus Melainabacteria; unclassified; Vampirovibrionales; unclassified; Vampirovibrio; uncultured Vampirovibrio sp.	Bacteria; Cyanobacteria; Vampirovibrionia; Vampirovibrionales; Vampirovibrionaceae; Vampirovibrio	87.61	2.83	2295570	0	0	0	37	2475	290
3300059473_7075	MQ	Bacteria; Bacteroidota; Sphingobacteriia; Sphingobacteriales; Sphingobacteriaceae; Daejeonella; Daejeonella rubra	Bacteria; Bacteroidota; Bacteroidia; Sphingobacteriales; Sphingobacteriaceae; Daejeonella	60.5	0	2055531	0	0	0	17	1989	312
3300059473_7076	MQ	Bacteria; Cyanobacteria; unclassified; Pseudanabaenales	Bacteria; Cyanobacteria; Cyanobacteriia; Phormidesmiales; Phormidesmiaceae	76.17	2.26	3426242	0	0	0	27	3405	477
3300059473_7078	MQ	Bacteria; Proteobacteria; Alphaproteobacteria	Bacteria; Proteobacteria; Alphaproteobacteria; Paracaedibacterales	61.98	0	1413127	0	0	0	31	1460	198
3300059473_708	MQ	Bacteria; Bacteroidota; Chitinophagia; Chitinophagales	Bacteria; Bacteroidota; Bacteroidia; Chitinophagales; Chitinophagaceae; Ferruginibacter	94.46	2.63	2327783	0	0	0	29	2148	189
3300059473_7081	MQ	Bacteria	Bacteria; Verrucomicrobiota; Kiritimatiellae; UBA8416; UBA8416; UBA8416	56.66	0.71	2846704	0	0	0	20	2625	444
3300059473_709	MQ	Bacteria; Proteobacteria; Alphaproteobacteria; Hyphomicrobiales	Bacteria; Proteobacteria; Alphaproteobacteria; Rhizobiales; Beijerinckiaceae; 28-YEA-48	85.58	0.63	3038637	0	0	0	39	3079	215
3300059473_7091	MQ	Bacteria; Proteobacteria; Alphaproteobacteria	Bacteria; Proteobacteria; Alphaproteobacteria; Caulobacterales; Hyphomonadaceae	55.52	0	2557134	0	0	0	22	2924	418
3300059473_710	MQ	Bacteria; Proteobacteria; Oligoflexia; Bdellovibrionales	Bacteria; Bdellovibrionota; Bdellovibrionia; Bdellovibrionales; Bdellovibrionaceae	68.64	0	1661947	0	0	0	9	1594	164
3300059473_7102	MQ	Bacteria; Proteobacteria; Alphaproteobacteria	Bacteria; Proteobacteria; Magnetococcia; Magnetococcales	78.64	0	1837842	1	0	0	32	1766	236
3300059473_7103	MQ	Bacteria; Proteobacteria; Betaproteobacteria; Burkholderiales; Comamonadaceae; Rhodoferax	Bacteria; Proteobacteria; Gammaproteobacteria; Burkholderiales; Burkholderiaceae; Rhodoferax	52.59	6.03	3000084	0	0	0	27	3253	505
3300059473_711	MQ	Bacteria; Proteobacteria; Alphaproteobacteria; Sphingomonadales; Sphingomonadaceae; Aestuariisphingobium; Aestuariisphingobium litorale	Bacteria; Proteobacteria; Alphaproteobacteria; Sphingomonadales; Sphingomonadaceae; UBA1936	67.96	0.65	1509013	0	0	0	28	1583	163
3300059473_7119	MQ	Bacteria; Planctomycetota; Planctomycetia	Bacteria; Planctomycetota; Planctomycetes; Pirellulales; UBA1268	65.18	0	2751286	1	0	1	24	2462	383
3300059473_7121	MQ	Bacteria; Actinobacteria; Acidimicrobiia; Acidimicrobiales	Bacteria; Actinobacteriota; Acidimicrobiia; Acidimicrobiales; Ilumatobacteraceae; UBA2093	52.59	1.72	1267301	0	0	0	15	1416	172
3300059473_713	MQ	Bacteria	Bacteria; Patescibacteria; UBA1384; XYA2-FULL-43-10; XYA2-FULL-43-10	54.86	0	605270	0	1	0	33	678	65
3300059473_714	MQ	Bacteria; Bacteroidota; Cytophagia; Cytophagales	Bacteria; Bacteroidota; Bacteroidia; Cytophagales; Catalimonadaceae	81.28	0.76	2585445	0	1	0	26	2314	116
3300059473_7144	MQ	Bacteria	Bacteria; Verrucomicrobiota_A; Chlamydiia; 2-12-FULL-49-11	54.81	0.34	839228	0	0	0	13	886	148
3300059473_7146	MQ	Bacteria; Proteobacteria; Alphaproteobacteria	Bacteria; Proteobacteria; Alphaproteobacteria; Rickettsiales; SXRF01	73.82	0	1399200	0	1	0	29	1577	222
3300059473_715	MQ	Bacteria; Bacteroidota	Bacteria; Bacteroidota; Bacteroidia; NS11-12g	84.02	1.35	2344450	0	0	0	26	2223	248
3300059473_7150	MQ	Bacteria; Proteobacteria; Alphaproteobacteria; Holosporales; Holosporaceae; Holospora	Bacteria; Proteobacteria; Alphaproteobacteria; Holosporales; Holosporaceae	80.38	0	855101	0	1	0	28	958	119
3300059473_7159	MQ	Bacteria; Bacteroidota	Bacteria; Bacteroidota; Bacteroidia; NS11-12g; UBA955	56.43	0.95	1372812	0	1	0	5	1390	205
3300059473_7166	MQ	Bacteria	Bacteria; Bdellovibrionota; Bdellovibrionia; Bdellovibrionales; Bdellovibrionaceae; UBA2339	97.32	0.89	3491667	1	0	1	40	3241	41
3300059473_718	MQ	Bacteria; Proteobacteria; Alphaproteobacteria	Bacteria; Proteobacteria; Alphaproteobacteria; Rickettsiales; UBA3002	64.84	0.1	999584	0	0	0	16	1045	62
3300059473_719	MQ	Bacteria; Planctomycetota; Planctomycetia	Bacteria; Planctomycetota; Planctomycetes; Pirellulales; UBA1268	84.55	0	3539548	1	1	2	38	2985	275
3300059473_720	MQ	Bacteria; Proteobacteria; Alphaproteobacteria; Caulobacterales; Caulobacteraceae; Caulobacter; Caulobacter mirabilis	Bacteria; Proteobacteria; Alphaproteobacteria; Caulobacterales; Caulobacteraceae; Caulobacter	53.79	0	2653344	0	0	0	25	2939	304
3300059473_722	MQ	Bacteria; Planctomycetota; Planctomycetia; Planctomycetales	Bacteria; Planctomycetota; Planctomycetes; Planctomycetales; Planctomycetaceae; SXXK01	73.56	0	5116164	1	1	1	29	4318	603
3300059473_723	MQ	Bacteria; Proteobacteria; Deltaproteobacteria; Myxococcales	Bacteria; Myxococcota; Polyangia; Polyangiales; Polyangiaceae	57.57	2.1	3962574	0	0	0	26	3618	595
3300059473_725	MQ	Bacteria; Proteobacteria; Betaproteobacteria; Burkholderiales	Bacteria; Proteobacteria; Gammaproteobacteria; Burkholderiales; Burkholderiaceae; UBA4615	85.91	0.14	3700488	0	0	0	34	3818	364
3300059473_727	MQ	Bacteria; Proteobacteria; Alphaproteobacteria; Caulobacterales; Caulobacteraceae; Brevundimonas	Bacteria; Proteobacteria; Alphaproteobacteria; Caulobacterales; Caulobacteraceae; Brevundimonas	76.3	2.93	3177766	0	0	0	33	3283	325
3300059473_729	MQ	Bacteria; Planctomycetota; Planctomycetia	Bacteria; Planctomycetota; Planctomycetes; Pirellulales; UBA1268	61.11	0	2071705	0	2	0	25	1932	281
3300059473_73	MQ	Bacteria; Verrucomicrobia; Opitutae; Opitutales; Opitutaceae; Opitutus	Bacteria; Verrucomicrobiota; Verrucomicrobiae; Opitutales; Opitutaceae; Opitutus	68.26	2.05	2618926	0	0	0	28	2517	418
3300059473_735	MQ	Bacteria; Proteobacteria	Bacteria; Bdellovibrionota; Bacteriovoracia; Bacteriovoracales; Bacteriovoracaceae	78.65	0	2815196	0	1	0	31	2693	300
3300059473_736	MQ	Bacteria; Proteobacteria; Oligoflexia; Bacteriovoracales	Bacteria; Bdellovibrionota; Bacteriovoracia; Bacteriovoracales; Bacteriovoracaceae	75.47	0.89	2306880	1	0	1	25	2513	263
3300059473_738	MQ	Bacteria; Bacteroidota; Flavobacteriia; Flavobacteriales; Flavobacteriaceae; Flavobacterium	Bacteria; Bacteroidota; Bacteroidia; Flavobacteriales; Flavobacteriaceae; Flavobacterium; Flavobacterium johnsoniae_A	70.85	1.72	4813963	0	0	0	39	4279	197
3300059473_743	MQ	Bacteria; Bacteroidota	Bacteria; Bacteroidota; Bacteroidia; Chitinophagales; Saprospiraceae; OLB9	90.33	0	2859121	0	0	0	27	2550	271
3300059473_745	MQ	Bacteria; Proteobacteria	Bacteria; Bdellovibrionota; Oligoflexia; Oligoflexales	53.64	5.45	2066832	0	0	0	23	1996	223
3300059473_751	MQ	Bacteria; Actinobacteria	Bacteria; Actinobacteriota; Thermoleophilia; Gaiellales; Gaiellaceae	82.9	0	2419363	1	1	1	38	2591	259
3300059473_753	MQ	Bacteria; Proteobacteria; Alphaproteobacteria; Rickettsiales	Bacteria; Proteobacteria; Alphaproteobacteria; Rickettsiales	96.4	1.18	1258947	0	2	0	32	1222	66
3300059473_754	MQ	Bacteria; Bacteroidota	Bacteria; Bacteroidota; Bacteroidia; AKYH767	58.42	0	1709217	0	0	0	16	1551	128
3300059473_757	MQ	Bacteria; Planctomycetota; Planctomycetia	Bacteria; Planctomycetota; Planctomycetes; Pirellulales; UBA1268	89.08	0	3377199	0	2	0	39	2795	276
3300059473_758	MQ	Bacteria; Bacteroidota; Sphingobacteriia; Sphingobacteriales; Sphingobacteriaceae; Pedobacter; Pedobacter sp. Hv1	Bacteria; Bacteroidota; Bacteroidia; Sphingobacteriales; Sphingobacteriaceae; Pedobacter	91.04	0.96	2080330	0	1	0	25	2080	169
3300059473_760	MQ	Bacteria; Chlamydiae; Chlamydiia; Parachlamydiales	Bacteria; Verrucomicrobiota_A; Chlamydiia	86.15	2.03	1481697	0	1	1	29	1499	147
3300059473_761	MQ	Bacteria; Bacteroidota	Bacteria; Bacteroidota; Bacteroidia; Flavobacteriales; UA16; UBA4660	79.84	1.08	2601563	0	1	0	21	2309	237
3300059473_764	MQ	Bacteria; Proteobacteria; Gammaproteobacteria	Bacteria; Proteobacteria; Gammaproteobacteria; UBA7366; UBA7366	84	0.91	1357124	1	0	1	25	1428	140
3300059473_765	MQ	Bacteria; Proteobacteria; Oligoflexia; Bdellovibrionales; Bdellovibrionaceae; Bdellovibrio; Bdellovibrio bacteriovorus	Bacteria; Bdellovibrionota; Bdellovibrionia; Bdellovibrionales; Bdellovibrionaceae	89.86	1.8	2446623	1	0	1	34	2471	187
3300059473_766	HQ	Bacteria; Proteobacteria; Oligoflexia; Bdellovibrionales; Bdellovibrionaceae; Bdellovibrio; Bdellovibrio bacteriovorus	Bacteria; Bdellovibrionota; Bdellovibrionia; Bdellovibrionales; Bdellovibrionaceae	90.18	3.12	2218789	1	1	1	29	2366	218
3300059473_768	MQ	Bacteria; Verrucomicrobia	Bacteria; Verrucomicrobiota; Verrucomicrobiae; Chthoniobacterales; Chthoniobacteraceae	80.3	2.03	3349542	1	1	1	32	2937	246
3300059473_771	MQ	Bacteria; Proteobacteria; Betaproteobacteria; Burkholderiales	Bacteria; Proteobacteria; Gammaproteobacteria; Burkholderiales; Burkholderiaceae; Rhodoferax	79.59	0.03	3605122	0	0	0	30	3663	389
3300059473_773	MQ	Bacteria; Actinobacteria; Actinomycetia; Micrococcales; Microbacteriaceae; Rhodoluna; Rhodoluna lacicola	Bacteria; Actinobacteriota; Actinomycetia; Actinomycetales; Microbacteriaceae; Rhodoluna	76.02	3.51	1098763	0	0	0	21	1133	91
3300059473_774	MQ	Bacteria	Bacteria; Verrucomicrobiota; Kiritimatiellae; UBA8416	73.23	4.11	2947162	0	0	0	42	2733	278
3300059473_780	MQ	Bacteria	Bacteria; Planctomycetota; UBA11346; UBA11346; UBA11346; UBA11346	84.41	0.06	4681195	1	0	0	75	4193	496
3300059473_784	MQ	Bacteria; Planctomycetota; Planctomycetia	Bacteria; Planctomycetota; Planctomycetes; Pirellulales; UBA1268; QWPN01	66.9	0	2188905	0	1	0	21	1909	218
3300059473_785	MQ	Bacteria; Proteobacteria; Alphaproteobacteria; Hyphomicrobiales	Bacteria; Proteobacteria; Alphaproteobacteria; Rhizobiales; Anderseniellaceae; QKVK01	92.02	1.21	3433840	1	0	1	38	3540	193
3300059473_79	MQ	Bacteria; Proteobacteria; Gammaproteobacteria	Bacteria; Proteobacteria; Gammaproteobacteria; Pseudomonadales; Pseudohongiellaceae	51.97	1.72	2348491	0	0	0	30	2478	352
3300059473_791	MQ	Bacteria; Proteobacteria; Oligoflexia	Bacteria; Bdellovibrionota; Bacteriovoracia; Bacteriovoracales; Bacteriovoracaceae; UBA4096	88.1	1.79	2589076	1	1	1	30	2785	190
3300059473_792	MQ	Bacteria; Proteobacteria; Betaproteobacteria; Burkholderiales	Bacteria; Proteobacteria; Gammaproteobacteria; Burkholderiales; Burkholderiaceae; SCGC-AAA027-K21	92.03	0.92	2933152	1	0	0	31	2964	244
3300059473_794	MQ	Bacteria; Proteobacteria; Betaproteobacteria	Bacteria; Proteobacteria; Gammaproteobacteria; Burkholderiales; Rhodocyclaceae	80.58	2.54	3184187	1	1	1	34	3158	184
3300059473_795	MQ	Bacteria; Proteobacteria; Alphaproteobacteria; Rhodobacterales	Bacteria; Proteobacteria; Alphaproteobacteria; Rhodobacterales; Rhodobacteraceae; Rubellimicrobium	89.08	1.13	3256772	0	1	0	38	3434	267
3300059473_799	MQ	Bacteria; Cyanobacteria; unclassified; Synechococcales	Bacteria; Cyanobacteria; Cyanobacteriia; PCC-6307; Cyanobiaceae	66.41	0.27	1817957	0	0	0	23	1940	260
3300059473_8	MQ	Bacteria; Actinobacteria; Acidimicrobiia; Acidimicrobiales	Bacteria; Actinobacteriota; Acidimicrobiia; Acidimicrobiales; Ilumatobacteraceae; VFMC01	72.08	0	2042484	0	1	0	29	2249	333
3300059473_80	MQ	Bacteria; Bacteroidota	Bacteria; Bacteroidota; Bacteroidia; NS11-12g; UKL13-3; UKL13-3	51.02	0	1213864	0	0	0	8	1112	111
3300059473_802	HQ	Bacteria; Proteobacteria; Alphaproteobacteria	Bacteria; Proteobacteria; Alphaproteobacteria; Rickettsiales; UBA1997; UBA2645	92.31	0	1353761	1	1	2	34	1458	104
3300059473_804	MQ	Bacteria; Planctomycetota; Planctomycetia; Pirellulales	Bacteria; Planctomycetota; Planctomycetes; Pirellulales; Pirellulaceae	79.68	0	5358911	1	0	0	35	4080	344
3300059473_808	HQ	Bacteria; Proteobacteria; Alphaproteobacteria; Sphingomonadales; Sphingomonadaceae; Sphingomonas	Bacteria; Proteobacteria; Alphaproteobacteria; Sphingomonadales; Sphingomonadaceae; Sphingomonas	93	0.45	3703803	1	1	1	49	3828	228
3300059473_809	MQ	Bacteria; Bacteroidota; Chitinophagia; Chitinophagales	Bacteria; Bacteroidota; Bacteroidia; Chitinophagales; Chitinophagaceae; JJ008	91.39	0.74	2001732	0	0	0	32	1855	87
3300059473_811	MQ	Bacteria; Cyanobacteria; unclassified; Synechococcales	Bacteria; Cyanobacteria; Cyanobacteriia; PCC-6307; Cyanobiaceae	71.85	1.51	1989310	0	0	0	25	2225	222
3300059473_820	MQ	Bacteria	Bacteria; Verrucomicrobiota; Kiritimatiellae; UBA8416	75.19	0.03	1827565	1	1	1	24	1870	259
3300059473_822	MQ	Bacteria	Bacteria; Verrucomicrobiota; Verrucomicrobiae; Pedosphaerales; F1-80-MAGS106	62.2	4.57	5495575	0	0	0	33	4721	642
3300059473_823	MQ	Bacteria; Verrucomicrobia; Verrucomicrobiae	Bacteria; Verrucomicrobiota; Verrucomicrobiae; Verrucomicrobiales; Akkermansiaceae; UBA1315	92.24	2.04	4332411	0	0	0	39	4027	236
3300059473_824	MQ	Bacteria; Proteobacteria; Oligoflexia; Bdellovibrionales; Bdellovibrionaceae; Bdellovibrio; Bdellovibrio bacteriovorus	Bacteria; Bdellovibrionota; Bdellovibrionia; Bdellovibrionales; Bdellovibrionaceae; 21-14-0-10-47-8	75.31	0.9	2166908	0	0	0	13	2293	226
3300059473_826	MQ	Bacteria; Proteobacteria	Bacteria; Bdellovibrionota; Oligoflexia; Oligoflexales	78.64	0.05	2243456	0	1	0	33	2218	175
3300059473_829	MQ	Bacteria	Bacteria; Bdellovibrionota_C; UBA2361; UBA2361; UBA2361	80.07	0	3109954	1	1	1	34	2894	303
3300059473_834	MQ	Bacteria	Bacteria; Bdellovibrionota_C; UBA2361; UBA2361; UBA2361	78.03	3.78	3900871	1	1	1	45	3619	321
3300059473_839	MQ	Bacteria	Bacteria; Planctomycetota; Phycisphaerae; Phycisphaerales; SM1A02; SYAC01	86.55	1.14	2095454	0	0	1	42	2037	207
3300059473_840	MQ	Bacteria; Actinobacteria; Actinomycetia	Bacteria; Actinobacteriota; Actinomycetia; Nanopelagicales; S36-B12; UBA4592	61.82	0.54	1296145	0	0	0	21	1448	186
3300059473_846	MQ	Bacteria; Verrucomicrobia	Bacteria; Verrucomicrobiota; Verrucomicrobiae; Chthoniobacterales; Chthoniobacteraceae; Chthoniobacter	85.64	2.7	2734225	0	0	0	33	2886	301
3300059473_849	MQ	Bacteria; Planctomycetota	Bacteria; Planctomycetota; Planctomycetes; Pirellulales; UBA1268	88.61	1.15	3287774	0	0	0	29	2883	363
3300059473_850	MQ	Bacteria; Bacteroidota	Bacteria; Bacteroidota; Bacteroidia; Flavobacteriales; PHOS-HE28; PHOS-HE28	85.29	0.18	2882058	0	0	0	28	2673	212
3300059473_853	MQ	Bacteria; Proteobacteria; Oligoflexia; Silvanigrellales; Silvanigrellaceae; Silvanigrella; Silvanigrella aquatica	Bacteria; Bdellovibrionota; Oligoflexia; Silvanigrellales; Silvanigrellaceae; Silvanigrella	90.77	0	3586198	1	0	0	36	3692	244
3300059473_855	MQ	Bacteria; Bacteroidota	Bacteria; Bacteroidota; Bacteroidia; Chitinophagales; Saprospiraceae; M3007	91.56	2.48	5363785	0	0	0	28	4540	441
3300059473_858	MQ	Bacteria; Proteobacteria; Betaproteobacteria; Burkholderiales	Bacteria; Proteobacteria; Gammaproteobacteria; Burkholderiales; Burkholderiaceae; Rhizobacter	94.43	0.58	3819444	0	0	0	41	3915	287
3300059473_860	MQ	Bacteria; Proteobacteria; Gammaproteobacteria	Bacteria; Proteobacteria; Gammaproteobacteria; Coxiellales; Coxiellaceae; GCA-2732805	88.53	1.36	1528658	1	1	1	32	1511	126
3300059473_863	MQ	Bacteria	Bacteria; Bdellovibrionota; Bdellovibrionia_A; UBA1018; UBA1018	78.66	2.81	2458736	0	0	0	31	2567	86
3300059473_865	MQ	Bacteria; Actinobacteria; Actinomycetia; Micrococcales	Bacteria; Actinobacteriota; Actinomycetia; Actinomycetales; Microbacteriaceae; SISG01	95.74	1.08	2736333	0	1	0	48	2969	135
3300059473_866	MQ	Bacteria; Planctomycetota; Planctomycetia; Planctomycetales	Bacteria; Planctomycetota; Planctomycetes; Planctomycetales; Planctomycetaceae; SXXK01	74.16	0	5590179	0	0	0	31	4817	635
3300059473_871	MQ	Bacteria; Proteobacteria	Bacteria; Proteobacteria; Alphaproteobacteria; UBA9655; UBA9655; UBA9655	81.35	0	2115016	0	0	0	45	2164	155
3300059473_873	MQ	Bacteria; Verrucomicrobia; Opitutae; Opitutales; Opitutaceae; Opitutus	Bacteria; Verrucomicrobiota; Verrucomicrobiae; Opitutales; Opitutaceae; Opitutus	86.84	1.51	3991120	1	0	1	37	3590	239
3300059473_874	MQ	Bacteria	Bacteria; Patescibacteria; Paceibacteria; UBA9983; GWA1-40-21; Bog-1340	56.95	0	618367	0	1	0	34	695	53
3300059473_875	MQ	Bacteria; Bacteroidota; Flavobacteriia; Flavobacteriales	Bacteria; Bacteroidota; Bacteroidia; Flavobacteriales; Schleiferiaceae; TMED14	80.16	1.08	1638368	1	1	0	20	1558	133
3300059473_876	MQ	Bacteria	Bacteria; Patescibacteria; ABY1; SG8-24; GWF2-40-263; XYB2-FULL-45-11	65.35	0	883162	0	0	1	30	975	64
3300059473_879	MQ	Bacteria; Planctomycetota; Planctomycetia	Bacteria; Planctomycetota; Planctomycetes; Pirellulales; UBA1268	86.13	1.15	3329675	1	0	0	29	2800	310
3300059473_88	MQ	Bacteria	Bacteria; Verrucomicrobiota; Kiritimatiellae; Kiritimatiellales; Pontiellaceae; UBA5540	59.29	0.68	1374125	0	0	0	19	1466	199
3300059473_880	MQ	Bacteria; Cyanobacteria; unclassified; Synechococcales	Bacteria; Cyanobacteria; Cyanobacteriia; PCC-6307; Cyanobiaceae; Cyanobium	91.61	2.81	2655378	1	0	1	37	2975	173
3300059473_883	MQ	Bacteria; Proteobacteria; Alphaproteobacteria	Bacteria; Proteobacteria; Alphaproteobacteria; Rickettsiales	87.36	0.55	1467063	0	0	0	28	1541	149
3300059473_885	MQ	Bacteria; Proteobacteria; Alphaproteobacteria; Rhodobacterales; Rhodobacteraceae; Cypionkella; Cypionkella psychrotolerans	Bacteria; Proteobacteria; Alphaproteobacteria; Rhodobacterales; Rhodobacteraceae; Cypionkella	84.52	0.1	2930480	0	0	0	30	3095	185
3300059473_889	MQ	Bacteria; Bacteroidota	Bacteria; Bacteroidota; Bacteroidia; AKYH767	62.8	0.73	2004453	0	1	0	20	1933	269
3300059473_892	MQ	Bacteria	Bacteria; Bdellovibrionota; Bdellovibrionia_A; UBA1018	74.43	0.89	2400382	0	0	0	26	2415	148
3300059473_893	MQ	Bacteria; Cyanobacteria; unclassified; Synechococcales	Bacteria; Cyanobacteria; Cyanobacteriia; PCC-6307; Cyanobiaceae; Cyanobium_A	51.56	2.31	1607489	1	1	1	28	1783	105
3300059473_894	MQ	Bacteria; Proteobacteria; Oligoflexia; Bacteriovoracales; Bacteriovoracaceae; Bacteriovorax; Bacteriovorax stolpii	Bacteria; Bdellovibrionota; Bacteriovoracia; Bacteriovoracales; Bacteriovoracaceae; Bacteriovorax	85.25	7.14	3008101	0	0	0	26	2986	118
3300059473_895	HQ	Bacteria	Bacteria; Verrucomicrobiota; Kiritimatiellae; UBA8416	93.36	1.27	4090263	1	1	1	40	3652	290
3300059473_896	MQ	Bacteria	Bacteria; Patescibacteria; Saccharimonadia; Saccharimonadales; Saccharimonadaceae; UBA1547	61.68	0.17	795490	0	2	0	39	900	31
3300059473_898	MQ	Bacteria; Proteobacteria	Bacteria; Proteobacteria; Alphaproteobacteria; Holosporales	89.38	0	926557	1	0	0	40	926	44
3300059473_899	HQ	Bacteria; Proteobacteria; Alphaproteobacteria	Bacteria; Proteobacteria; Alphaproteobacteria; Rickettsiales	97.63	4.42	1383226	1	1	2	35	1489	83
3300059473_9	MQ	Bacteria; Bacteroidota; Chitinophagia; Chitinophagales	Bacteria; Bacteroidota; Bacteroidia; Chitinophagales; Chitinophagaceae; Sediminibacterium	58.74	0.77	2402120	0	1	0	17	2354	385
3300059473_902	MQ	Bacteria; Proteobacteria	Bacteria; Myxococcota; Polyangia; Polyangiales; Ga0077539	77.37	3.07	8751389	1	0	0	58	7935	904
3300059473_903	MQ	Bacteria; Bacteroidota; Chitinophagia; Chitinophagales	Bacteria; Bacteroidota; Bacteroidia; Chitinophagales; Chitinophagaceae; OLB11	77.34	1.4	2822679	1	0	0	27	2699	246
3300059473_905	MQ	Bacteria	Bacteria; Bdellovibrionota; Oligoflexia; Oligoflexales; Bog-1112	88.86	0	2151088	0	1	1	35	2026	105
3300059473_906	MQ	Bacteria; Bacteroidota; Flavobacteriia; Flavobacteriales; Flavobacteriaceae; Flavobacterium	Bacteria; Bacteroidota; Bacteroidia; Flavobacteriales; Flavobacteriaceae; Flavobacterium	95.65	0.12	2559628	0	0	0	28	2483	98
3300059473_908	MQ	Bacteria; Proteobacteria; Betaproteobacteria	Bacteria; Proteobacteria; Gammaproteobacteria; Burkholderiales; Ga0077523	87.11	0.87	3475701	0	0	0	29	3471	285
3300059473_912	MQ	Bacteria; Proteobacteria; Betaproteobacteria; Burkholderiales	Bacteria; Proteobacteria; Gammaproteobacteria; Burkholderiales; Burkholderiaceae; AVCC01	94.94	0.81	1756674	0	0	0	40	1640	102
3300059473_914	MQ	Bacteria; Proteobacteria; Betaproteobacteria; Burkholderiales; Comamonadaceae; Curvibacter; Curvibacter delicatus	Bacteria; Proteobacteria; Gammaproteobacteria; Burkholderiales; Burkholderiaceae; Hylemonella	90.42	1.17	2978897	0	0	0	42	3098	246
3300059473_915	MQ	Bacteria	Bacteria; Firmicutes; Bacilli; RFN20; CAG-826; UBA970	70.18	0	641194	0	0	0	17	680	69
3300059473_917	MQ	Bacteria; Proteobacteria; Alphaproteobacteria; Rhodobacterales	Bacteria; Proteobacteria; Alphaproteobacteria; Rhodobacterales; Rhodobacteraceae; UBA1943	73.67	0.61	2209272	0	0	0	20	2411	156
3300059473_919	MQ	Bacteria; Proteobacteria	Bacteria; Proteobacteria; Gammaproteobacteria; Burkholderiales; UBA11063	89.53	0.61	1570184	0	1	1	32	1452	53
3300059473_92	MQ	Bacteria; Bacteroidota; Chitinophagia; Chitinophagales	Bacteria; Bacteroidota; Bacteroidia; Chitinophagales; Chitinophagaceae; Ferruginibacter	82.66	2.22	3085236	0	0	0	20	2920	367
3300059473_921	MQ	Bacteria; Verrucomicrobia; Verrucomicrobiae; Verrucomicrobiales; Verrucomicrobiaceae; Prosthecobacter	Bacteria; Verrucomicrobiota; Verrucomicrobiae; Verrucomicrobiales; Verrucomicrobiaceae; Prosthecobacter	95.24	2.04	3536824	0	1	0	37	2902	222
3300059473_922	MQ	Bacteria; Bacteroidota	Bacteria; Bacteroidota; Bacteroidia; Flavobacteriales; PHOS-HE28; PHOS-HE28	86.42	0	2939505	1	0	1	35	2814	274
3300059473_923	MQ	Bacteria; Proteobacteria; Alphaproteobacteria; Hyphomicrobiales	Bacteria; Proteobacteria; Alphaproteobacteria; Rhizobiales; Hyphomicrobiaceae	96.37	1.55	5430223	0	0	0	39	5204	340
3300059473_924	MQ	Bacteria; Proteobacteria; Gammaproteobacteria	Bacteria; Proteobacteria; Gammaproteobacteria; Coxiellales; Coxiellaceae	82.35	2.52	1458971	1	0	1	32	1432	72
3300059473_925	HQ	Bacteria; Proteobacteria; Alphaproteobacteria	Bacteria; Proteobacteria; Alphaproteobacteria; Rickettsiales; UBA1997; UBA2645	94.87	0.55	1474650	1	2	2	32	1468	48
3300059473_929	MQ	Bacteria; Proteobacteria; Betaproteobacteria; Burkholderiales	Bacteria; Proteobacteria; Gammaproteobacteria; Burkholderiales; Burkholderiaceae; Aquabacterium; Aquabacterium sp004322345	91.46	1.72	4953224	0	1	0	41	4651	270
3300059473_930	MQ	Bacteria; Proteobacteria; Alphaproteobacteria; Sphingomonadales; Sphingomonadaceae; Sphingomonas; Sphingomonas parapaucimobilis	Bacteria; Proteobacteria; Alphaproteobacteria; Sphingomonadales; Sphingomonadaceae; Sphingomonas; Sphingomonas parapaucimobilis	99.26	0.91	3778513	1	2	0	47	3578	64
3300059473_931	MQ	Bacteria; Proteobacteria; Alphaproteobacteria; Rhodobacterales; Rhodobacteraceae; Tabrizicola	Bacteria; Proteobacteria; Alphaproteobacteria; Rhodobacterales; Rhodobacteraceae; Tabrizicola	93.08	0.4	3431235	0	0	0	33	3688	167
3300059473_933	MQ	Bacteria; Bacteroidota; Flavobacteriia; Flavobacteriales; Flavobacteriaceae; Flavobacterium	Bacteria; Bacteroidota; Bacteroidia; Flavobacteriales; Flavobacteriaceae; Flavobacterium	72.18	0	5553736	0	1	0	46	4854	94
3300059473_934	MQ	Bacteria	Bacteria; Bdellovibrionota; UBA2394; UBA2428; UBA2428	82.14	0.89	2408029	1	0	1	30	2467	195
3300059473_936	MQ	Bacteria; Cyanobacteria; unclassified; Oscillatoriales; Oscillatoriaceae; Lyngbya	Bacteria; Cyanobacteria; Cyanobacteriia; Cyanobacteriales; Phormidiaceae; Lyngbya; Lyngbya robusta	89.39	0.22	6322358	2	1	0	49	5798	423
3300059473_938	MQ	Bacteria; Proteobacteria	Bacteria; Proteobacteria; Gammaproteobacteria; Ga0077536; Ga0077536; Ga0077536	90.44	3.11	3649603	0	1	0	40	3579	274
3300059473_940	MQ	Bacteria; Bacteroidota	Bacteria; Bacteroidota; Bacteroidia; Flavobacteriales; UA16; UBA4660	88.08	0.54	3362361	0	0	0	28	2947	266
3300059473_942	MQ	Bacteria; Proteobacteria; Deltaproteobacteria; Myxococcales	Bacteria; Myxococcota; Polyangia; Polyangiales	87.38	2.58	5384114	1	0	1	43	4558	254
3300059473_948	MQ	Bacteria; Proteobacteria; Gammaproteobacteria	Bacteria; Proteobacteria; Gammaproteobacteria; Francisellales	86.88	1.01	1560397	1	1	1	34	1687	117
3300059473_949	HQ	Bacteria; Cyanobacteria; unclassified; Oscillatoriales; Microcoleaceae; Planktothrix; Planktothrix tepida	Bacteria; Cyanobacteria; Cyanobacteriia; Cyanobacteriales; Phormidiaceae; Planktothrix	95.01	0.44	4658628	2	1	2	40	4284	178
3300059473_956	MQ	Bacteria; Bacteroidota; Chitinophagia; Chitinophagales	Bacteria; Bacteroidota; Bacteroidia; Chitinophagales; Chitinophagaceae; Sediminibacterium	82.71	1.48	2311815	0	0	0	19	2214	243
3300059473_957	MQ	Bacteria; Bacteroidota; Bacteroidia	Bacteria; Bacteroidota; Bacteroidia; Bacteroidales; Prolixibacteraceae	67.67	0	3235686	1	0	1	26	2843	263
3300059473_959	MQ	Bacteria; Cyanobacteria; unclassified; Synechococcales	Bacteria; Cyanobacteria; Cyanobacteriia; PCC-6307; Cyanobiaceae	84.7	0.54	2128158	0	0	0	35	2399	192
3300059473_960	MQ	Bacteria; Proteobacteria	Bacteria; Proteobacteria; Alphaproteobacteria; Holosporales	89.19	0.06	890127	2	1	0	43	933	37
3300059473_964	MQ	Bacteria; Proteobacteria; Gammaproteobacteria; Xanthomonadales	Bacteria; Proteobacteria; Gammaproteobacteria; Xanthomonadales; Ahniellaceae; UBA4656	89.37	2.02	4097243	1	1	1	42	3702	269
3300059473_965	HQ	Bacteria; Planctomycetota; Planctomycetia	Bacteria; Planctomycetota; Planctomycetes; Pirellulales; UBA1268	93.63	0	2943982	1	1	1	46	2625	151
3300059473_966	MQ	Bacteria; Planctomycetota; Planctomycetia; Planctomycetales	Bacteria; Planctomycetota; Planctomycetes; Planctomycetales; UBA10511	97.7	1.15	6095253	1	0	1	41	4525	172
3300059473_967	MQ	Bacteria; Acidobacteria; Acidobacteriia; Bryobacterales	Bacteria; Acidobacteriota; Acidobacteriae; Bryobacterales; Bryobacteraceae; BOG-234	84.43	0.44	5654189	1	1	1	44	5623	480
3300059473_968	MQ	Bacteria; Proteobacteria; Betaproteobacteria; Burkholderiales; Oxalobacteraceae; unclassified; Oxalobacteraceae bacterium	Bacteria; Proteobacteria; Gammaproteobacteria; Burkholderiales; Burkholderiaceae; Herminiimonas	93.01	0.92	3600566	0	1	0	42	3593	237
3300059473_969	MQ	Bacteria; Proteobacteria; Alphaproteobacteria	Bacteria; Proteobacteria; Alphaproteobacteria; Acetobacterales	91.91	0.66	4584894	0	1	0	41	4526	233
3300059473_970	MQ	Bacteria	Bacteria; Bdellovibrionota_C; UBA2361; UBA2361; UBA2361	88.38	0.84	2933375	0	0	0	26	2756	164
3300059473_974	MQ	Bacteria; Proteobacteria; Alphaproteobacteria; Sphingomonadales; Sphingomonadaceae; Novosphingobium; Novosphingobium sp. MD-1	Bacteria; Proteobacteria; Alphaproteobacteria; Sphingomonadales; Sphingomonadaceae; Novosphingobium; Novosphingobium sp002336885	98.9	1.88	4840382	0	1	0	44	4783	148
3300059473_980	HQ	Bacteria; Proteobacteria	Bacteria; Proteobacteria; Alphaproteobacteria; UBA1280	98.32	0	1699385	1	1	1	42	1816	55
3300059473_986	MQ	Bacteria; Bacteroidota	Bacteria; Bacteroidota; Bacteroidia; AKYH767; Palsa-965; GCA-2737665	95.46	0.95	2923132	1	0	1	33	2654	121
3300059473_988	MQ	Bacteria; Proteobacteria; Alphaproteobacteria	Bacteria; Proteobacteria; Alphaproteobacteria; Paracaedibacterales; UBA11393	56.99	0	619237	0	0	0	18	613	21
3300059473_989	MQ	Bacteria; Proteobacteria	Bacteria; Bdellovibrionota; Oligoflexia; Oligoflexales	69.15	0.89	2514094	1	0	0	34	2482	265
3300059473_990	MQ	Bacteria; Proteobacteria; Alphaproteobacteria; Hyphomicrobiales	Bacteria; Proteobacteria; Alphaproteobacteria; Rhizobiales; Hyphomicrobiaceae	99.19	1.11	4989021	1	1	0	44	4701	116
3300059473_992	HQ	Bacteria; Bacteroidota	Bacteria; Bacteroidota; Bacteroidia; J057	94.81	1.64	6973599	1	1	1	73	6317	334
3300059473_993	HQ	Bacteria; Proteobacteria; Alphaproteobacteria; Hyphomonadales; Hyphomonadaceae; Candidatus Viadribacter; Candidatus Viadribacter manganicus	Bacteria; Proteobacteria; Alphaproteobacteria; Caulobacterales; Hyphomonadaceae; SWB02	94.66	0.65	2904367	1	1	1	43	3191	174
3300059473_997	MQ	Bacteria; Actinobacteria; Actinomycetia	Bacteria; Actinobacteriota; Acidimicrobiia; IMCC26256; PALSA-555	94.87	1.28	2906791	0	1	0	44	2945	163
3300059473_998	MQ	Bacteria; Proteobacteria; Alphaproteobacteria; Hyphomonadales; Hyphomonadaceae; Hyphomonas	Bacteria; Proteobacteria; Alphaproteobacteria; Caulobacterales; Hyphomonadaceae; Hyphomonas	50	0	1930975	0	0	0	17	2142	208

## Sheet: Table S2
Table S2. Eukaryotic MAGs recovered with associated quality metrics and taxnomic affiliations. PhycoCosm links for reannotated genomes are available for a subset of high-quality MAGs.
Bin ID	Bin Lineage	Bin Completeness	Bin Contamination	Total Number of Bases	5s rRNA	18s rRNA	28s rRNA	Scaffold Count	PhycoCosm Portal URL
3300059473_3800	Eukaryota; Chlorophyta; Trebouxiophyceae; Coccomyxa	65.96	4.26	12771135	0	0	0	1266
3300059473_3850	Eukaryota; Bigyra; Bicosoecida	56.91	3.87	17063091	0	0	0	2210
3300059473_4402	Eukaryota; Chlorophyta; Trebouxiophyceae	88.89	0	14333578	0	0	0	1361	https://phycocosm.jgi.doe.gov/Trebou4402_1
3300059473_4768	Eukaryota; Euglenozoa; Kinetoplastea	69.23	0	20190789	0	0	0	2327
3300059473_4966	Eukaryota; Chlorophyta; Trebouxiophyceae; Chlorellales; Chlorellaceae	90.74	3.7	14819488	0	0	0	1108	https://phycocosm.jgi.doe.gov/Trebou4966_1
3300059473_5929	Eukaryota; Bacillariophyta; Fragilariophyceae; Fragilariales; Fragilariaceae	74	2.8	62344979	0	0	0	8646
3300059473_6682	Eukaryota; Chlorophyta; Trebouxiophyceae; Picochlorum	96.3	0	18077445	0	0	0	1163	https://phycocosm.jgi.doe.gov/Treb6682_1
3300059473_6888	Eukaryota; Chlorophyta; Trebouxiophyceae; Chlorellales; Chlorellaceae; Chlorella	53.7	0	16333952	0	0	0	2517
3300059473_978	Eukaryota; Chlorophyta; Trebouxiophyceae; Picochlorum	92.59	0	16200188	0	0	0	775	https://phycocosm.jgi.doe.gov/Trebou978_1

## Sheet: Table S3
Table S3. Putative viral contigs identified with associated quality metrics and taxonomic affiliations.
Sequence name	Length	Topology	Coordinates (if provirus)	Number of genes	Genomad virus score	Predicted quality	Predicted completeness	Realm	Kingdom	Phylum	Class	Order	Family
3300059473.a:Ga0590176_00000014|provirus_850786_888538	37753	Provirus	850786-888538	53	0.9697	MQ	75.3817	Viruses	Duplodnaviria	Heunggongvirae	Uroviricota	Caudoviricetes
3300059473.a:Ga0590176_00000028|provirus_455692_497748	42057	Provirus	455692-497748	58	0.9542	HQ	100	Viruses	Duplodnaviria	Heunggongvirae	Uroviricota	Caudoviricetes
3300059473.a:Ga0590176_00000035|provirus_176774_210578	33805	Provirus	176774-210578	42	0.8318	MQ	50.9637	Viruses	Duplodnaviria	Heunggongvirae	Uroviricota	Caudoviricetes
3300059473.a:Ga0590176_00000044|provirus_236019_304674	68656	Provirus	236019-304674	69	0.8129	MQ	52.0934	Viruses	Duplodnaviria	Heunggongvirae	Uroviricota	Caudoviricetes
3300059473.a:Ga0590176_00000066|provirus_394102_451963	57862	Provirus	394102-451963	78	0.9672	HQ	90.7227	Viruses	Duplodnaviria	Heunggongvirae	Uroviricota	Caudoviricetes
3300059473.a:Ga0590176_00000084|provirus_107482_156976	49495	Provirus	107482-156976	63	0.944	HQ	100	Viruses	Duplodnaviria	Heunggongvirae	Uroviricota	Caudoviricetes
3300059473.a:Ga0590176_00000132|provirus_300473_331975	31503	Provirus	300473-331975	41	0.9557	MQ	71.1081	Viruses	Duplodnaviria	Heunggongvirae	Uroviricota	Caudoviricetes
3300059473.a:Ga0590176_00000148|provirus_346508_391256	44749	Provirus	346508-391256	59	0.954	HQ	90.7128	Viruses	Duplodnaviria	Heunggongvirae	Uroviricota	Caudoviricetes
3300059473.a:Ga0590176_00000151|provirus_42425_79094	36670	Provirus	42425-79094	52	0.9802	MQ	82.572	Viruses	Duplodnaviria	Heunggongvirae	Uroviricota	Caudoviricetes
3300059473.a:Ga0590176_00000156|provirus_305679_365535	59857	Provirus	305679-365535	102	0.9731	HQ	100	Viruses	Duplodnaviria	Heunggongvirae	Uroviricota	Caudoviricetes
3300059473.a:Ga0590176_00000161|provirus_357298_400615	43318	Provirus	357298-400615	48	0.9562	MQ	72.9714	Viruses	Duplodnaviria	Heunggongvirae	Uroviricota	Caudoviricetes
3300059473.a:Ga0590176_00000177	382219	No terminal repeats	NA	365	0.9706	MQ	68.6635	Viruses	Varidnaviria	Bamfordvirae	Nucleocytoviricota	Megaviricetes
3300059473.a:Ga0590176_00000188	371645	DTR	NA	526	0.9031	HQ	99.9919	Viruses	Duplodnaviria	Heunggongvirae	Uroviricota	Caudoviricetes
3300059473.a:Ga0590176_00000200	363992	No terminal repeats	NA	441	0.9797	HQ	98.0597	Viruses	Duplodnaviria	Heunggongvirae	Uroviricota	Caudoviricetes
3300059473.a:Ga0590176_00000211|provirus_180505_227866	47362	Provirus	180505-227866	65	0.9545	HQ	100	Viruses	Duplodnaviria	Heunggongvirae	Uroviricota	Caudoviricetes
3300059473.a:Ga0590176_00000211|provirus_75_8759	8685	Provirus	75-8759	15	0.9323	HQ	100	Viruses	Monodnaviria	Loebvirae	Hofneiviricota	Faserviricetes	Tubulavirales	Inoviridae
3300059473.a:Ga0590176_00000215	357395	No terminal repeats	NA	461	0.9794	HQ	100	Viruses	Duplodnaviria	Heunggongvirae	Uroviricota	Caudoviricetes
3300059473.a:Ga0590176_00000221|provirus_282379_302783	20405	Provirus	282379-302783	18	0.8968	MQ	54.0545	Viruses	Duplodnaviria	Heunggongvirae	Uroviricota	Caudoviricetes
3300059473.a:Ga0590176_00000223|provirus_61171_102717	41547	Provirus	61171-102717	52	0.8778	HQ	99.8263	Viruses	Duplodnaviria	Heunggongvirae	Uroviricota	Caudoviricetes
3300059473.a:Ga0590176_00000273|provirus_141987_180014	38028	Provirus	141987-180014	50	0.9188	MQ	85.9596	Viruses	Duplodnaviria	Heunggongvirae	Uroviricota	Caudoviricetes
3300059473.a:Ga0590176_00000297	312856	No terminal repeats	NA	386	0.9646	MQ	73.2831	Viruses	Duplodnaviria	Heunggongvirae	Uroviricota	Caudoviricetes
3300059473.a:Ga0590176_00000339	298249	No terminal repeats	NA	359	0.9768	MQ	73.3231	Viruses	Varidnaviria	Bamfordvirae	Nucleocytoviricota	Megaviricetes
3300059473.a:Ga0590176_00000354|provirus_2_284641	284640	Provirus	2-284641	299	0.9033	MQ	52.369	Viruses	Varidnaviria	Bamfordvirae	Nucleocytoviricota	Megaviricetes
3300059473.a:Ga0590176_00000362|provirus_187422_230235	42814	Provirus	187422-230235	53	0.9527	MQ	80.6617	Viruses	Duplodnaviria	Heunggongvirae	Uroviricota	Caudoviricetes
3300059473.a:Ga0590176_00000377|provirus_3_47693	47691	Provirus	3-47693	62	0.9378	MQ	78.6028	Viruses	Duplodnaviria	Heunggongvirae	Uroviricota	Caudoviricetes
3300059473.a:Ga0590176_00000385	282888	No terminal repeats	NA	351	0.9696	HQ	94.701	Viruses	Duplodnaviria	Heunggongvirae	Uroviricota	Caudoviricetes
3300059473.a:Ga0590176_00000391	280697	No terminal repeats	NA	345	0.977	MQ	79.3007	Viruses	Duplodnaviria	Heunggongvirae	Uroviricota	Caudoviricetes
3300059473.a:Ga0590176_00000404|provirus_152025_186114	34090	Provirus	152025-186114	53	0.9747	MQ	72.8578	Viruses	Duplodnaviria	Heunggongvirae	Uroviricota	Caudoviricetes
3300059473.a:Ga0590176_00000423	272138	No terminal repeats	NA	343	0.9733	MQ	79.2182	Viruses	Duplodnaviria	Heunggongvirae	Uroviricota	Caudoviricetes
3300059473.a:Ga0590176_00000425|provirus_24707_271412	246706	Provirus	24707-271412	279	0.981	MQ	67.3875	Viruses	Duplodnaviria	Heunggongvirae	Uroviricota	Caudoviricetes
3300059473.a:Ga0590176_00000429	269913	No terminal repeats	NA	325	0.9558	HQ	98.7311	Viruses	Duplodnaviria	Heunggongvirae	Uroviricota	Caudoviricetes
3300059473.a:Ga0590176_00000513	252051	No terminal repeats	NA	359	0.9585	MQ	74.919	Viruses	Duplodnaviria	Heunggongvirae	Uroviricota	Caudoviricetes
3300059473.a:Ga0590176_00000519	251086	No terminal repeats	NA	264	0.9784	MQ	71.063	Viruses	Duplodnaviria	Heunggongvirae	Uroviricota	Caudoviricetes
3300059473.a:Ga0590176_00000523	249720	DTR	NA	357	0.9797	HQ	100	Viruses	Duplodnaviria	Heunggongvirae	Uroviricota	Caudoviricetes
3300059473.a:Ga0590176_00000573	240300	No terminal repeats	NA	188	0.9318	MQ	59.5439	Viruses	Duplodnaviria	Heunggongvirae	Uroviricota	Caudoviricetes
3300059473.a:Ga0590176_00000574	239936	No terminal repeats	NA	244	0.9802	MQ	68.9762	Viruses	Duplodnaviria	Heunggongvirae	Uroviricota	Caudoviricetes
3300059473.a:Ga0590176_00000584	237566	No terminal repeats	NA	264	0.9743	MQ	67.2073	Viruses	Duplodnaviria	Heunggongvirae	Uroviricota	Caudoviricetes
3300059473.a:Ga0590176_00000589	236365	No terminal repeats	NA	272	0.9796	MQ	89.0197	Viruses	Duplodnaviria	Heunggongvirae	Uroviricota	Caudoviricetes
3300059473.a:Ga0590176_00000622	229877	DTR	NA	293	0.9743	HQ	100	Viruses	Duplodnaviria	Heunggongvirae	Uroviricota	Caudoviricetes
3300059473.a:Ga0590176_00000633	227894	No terminal repeats	NA	335	0.9633	MQ	87.4902	Viruses	Duplodnaviria	Heunggongvirae	Uroviricota	Caudoviricetes
3300059473.a:Ga0590176_00000636	227705	No terminal repeats	NA	297	0.9134	MQ	65.6882	Viruses	Duplodnaviria	Heunggongvirae	Uroviricota	Caudoviricetes
3300059473.a:Ga0590176_00000638	227215	No terminal repeats	NA	289	0.9407	HQ	100	Viruses	Duplodnaviria	Heunggongvirae	Uroviricota	Caudoviricetes
3300059473.a:Ga0590176_00000645	226529	No terminal repeats	NA	296	0.9767	MQ	83.3504	Viruses	Duplodnaviria	Heunggongvirae	Uroviricota	Caudoviricetes
3300059473.a:Ga0590176_00000654	225411	No terminal repeats	NA	261	0.978	HQ	99.7011	Viruses	Varidnaviria	Bamfordvirae	Nucleocytoviricota	Megaviricetes
3300059473.a:Ga0590176_00000687	221712	No terminal repeats	NA	247	0.9578	HQ	98.4417	Viruses	Varidnaviria	Bamfordvirae	Nucleocytoviricota	Megaviricetes
3300059473.a:Ga0590176_00000728	216204	DTR	NA	282	0.9765	HQ	100	Viruses	Duplodnaviria	Heunggongvirae	Uroviricota	Caudoviricetes
3300059473.a:Ga0590176_00000745	213813	No terminal repeats	NA	280	0.9804	HQ	100	Viruses	Duplodnaviria	Heunggongvirae	Uroviricota	Caudoviricetes
3300059473.a:Ga0590176_00000750|provirus_163028_213397	50370	Provirus	163028-213397	75	0.9663	HQ	100	Viruses	Duplodnaviria	Heunggongvirae	Uroviricota	Caudoviricetes
3300059473.a:Ga0590176_00000767	211065	No terminal repeats	NA	274	0.9771	HQ	100	Viruses	Duplodnaviria	Heunggongvirae	Uroviricota	Caudoviricetes
3300059473.a:Ga0590176_00000779	209980	No terminal repeats	NA	160	0.8573	HQ	99.9074	Viruses	Varidnaviria	Bamfordvirae	Nucleocytoviricota
3300059473.a:Ga0590176_00000791	208878	DTR	NA	279	0.9758	HQ	100	Viruses	Duplodnaviria	Heunggongvirae	Uroviricota	Caudoviricetes
3300059473.a:Ga0590176_00000801	207904	No terminal repeats	NA	247	0.9776	MQ	69.9061	Viruses	Duplodnaviria	Heunggongvirae	Uroviricota	Caudoviricetes
3300059473.a:Ga0590176_00000807	207520	No terminal repeats	NA	250	0.9768	HQ	100	Viruses	Duplodnaviria	Heunggongvirae	Uroviricota	Caudoviricetes
3300059473.a:Ga0590176_00000808	207442	ITR	NA	234	0.9657	HQ	91.7099	Viruses	Varidnaviria	Bamfordvirae	Nucleocytoviricota	Megaviricetes
3300059473.a:Ga0590176_00000819	206225	No terminal repeats	NA	232	0.882	MQ	61.6582	Viruses	Duplodnaviria	Heunggongvirae	Uroviricota	Caudoviricetes
3300059473.a:Ga0590176_00000820	206123	No terminal repeats	NA	218	0.9789	MQ	55.7157	Viruses	Duplodnaviria	Heunggongvirae	Uroviricota	Caudoviricetes
3300059473.a:Ga0590176_00000838	204493	No terminal repeats	NA	232	0.9681	HQ	90.8158	Viruses	Varidnaviria	Bamfordvirae	Nucleocytoviricota	Megaviricetes
3300059473.a:Ga0590176_00000844	204046	No terminal repeats	NA	374	0.9587	MQ	56.2836	Viruses	Duplodnaviria	Heunggongvirae	Uroviricota	Caudoviricetes
3300059473.a:Ga0590176_00000851|provirus_15484_203179	187696	Provirus	15484-203179	188	0.9779	HQ	100	Viruses	Duplodnaviria	Heunggongvirae	Uroviricota	Caudoviricetes
3300059473.a:Ga0590176_00000854|provirus_110175_159692	49518	Provirus	110175-159692	79	0.9684	HQ	97.8479	Viruses	Duplodnaviria	Heunggongvirae	Uroviricota	Caudoviricetes
3300059473.a:Ga0590176_00000858	202894	No terminal repeats	NA	220	0.9799	MQ	57.185	Viruses	Duplodnaviria	Heunggongvirae	Uroviricota	Caudoviricetes
3300059473.a:Ga0590176_00000860	202719	No terminal repeats	NA	215	0.9695	MQ	58.0199	Viruses	Duplodnaviria	Heunggongvirae	Uroviricota	Caudoviricetes
3300059473.a:Ga0590176_00000864	202508	No terminal repeats	NA	245	0.9671	HQ	99.0245	Viruses	Duplodnaviria	Heunggongvirae	Uroviricota	Caudoviricetes
3300059473.a:Ga0590176_00000880|provirus_10587_52250	41664	Provirus	10587-52250	62	0.9428	MQ	78.2343	Viruses	Duplodnaviria	Heunggongvirae	Uroviricota	Caudoviricetes
3300059473.a:Ga0590176_00000892	199799	No terminal repeats	NA	272	0.9567	HQ	100	Viruses	Duplodnaviria	Heunggongvirae	Uroviricota	Caudoviricetes
3300059473.a:Ga0590176_00000896	199612	No terminal repeats	NA	173	0.9699	MQ	65.7388	Viruses	Varidnaviria	Bamfordvirae	Nucleocytoviricota	Megaviricetes
3300059473.a:Ga0590176_00000912	198116	No terminal repeats	NA	203	0.9775	MQ	56.562	Viruses	Duplodnaviria	Heunggongvirae	Uroviricota	Caudoviricetes
3300059473.a:Ga0590176_00000917	197650	No terminal repeats	NA	249	0.9656	HQ	90.4386	Viruses	Duplodnaviria	Heunggongvirae	Uroviricota	Caudoviricetes
3300059473.a:Ga0590176_00000923	197002	No terminal repeats	NA	255	0.9561	HQ	100	Viruses	Duplodnaviria	Heunggongvirae	Uroviricota	Caudoviricetes
3300059473.a:Ga0590176_00000930	196671	No terminal repeats	NA	238	0.9486	MQ	55.0263	Viruses	Duplodnaviria	Heunggongvirae	Uroviricota	Caudoviricetes
3300059473.a:Ga0590176_00000959	194519	No terminal repeats	NA	185	0.9742	MQ	58.0055	Viruses
3300059473.a:Ga0590176_00000961|provirus_82264_119489	37226	Provirus	82264-119489	57	0.9125	HQ	100	Viruses	Duplodnaviria	Heunggongvirae	Uroviricota	Caudoviricetes
3300059473.a:Ga0590176_00000963	194322	ITR	NA	247	0.9635	MQ	86.0011	Viruses	Varidnaviria	Bamfordvirae	Nucleocytoviricota	Megaviricetes
3300059473.a:Ga0590176_00000986	192313	No terminal repeats	NA	178	0.9697	MQ	57.6146	Viruses	Varidnaviria	Bamfordvirae	Nucleocytoviricota	Megaviricetes
3300059473.a:Ga0590176_00000998	191254	No terminal repeats	NA	217	0.9653	HQ	97.6229	Viruses	Duplodnaviria	Heunggongvirae	Uroviricota	Caudoviricetes
3300059473.a:Ga0590176_00001026	189378	No terminal repeats	NA	205	0.9765	MQ	83.7016	Viruses	Varidnaviria	Bamfordvirae	Nucleocytoviricota	Megaviricetes
3300059473.a:Ga0590176_00001030	189114	No terminal repeats	NA	335	0.9616	MQ	69.354	Viruses	Duplodnaviria	Heunggongvirae	Uroviricota	Caudoviricetes
3300059473.a:Ga0590176_00001033	188562	No terminal repeats	NA	209	0.9246	MQ	52.3484	Viruses	Duplodnaviria	Heunggongvirae	Uroviricota	Caudoviricetes
3300059473.a:Ga0590176_00001039	188189	DTR	NA	239	0.9436	HQ	100	Viruses	Duplodnaviria	Heunggongvirae	Uroviricota	Caudoviricetes
3300059473.a:Ga0590176_00001049	187580	DTR	NA	254	0.9603	HQ	100	Viruses	Duplodnaviria	Heunggongvirae	Uroviricota	Caudoviricetes
3300059473.a:Ga0590176_00001050	187579	DTR	NA	215	0.9251	HQ	95.747	Viruses	Duplodnaviria	Heunggongvirae	Uroviricota	Caudoviricetes
3300059473.a:Ga0590176_00001065	186690	DTR	NA	278	0.97	MQ	88.8634	Viruses	Duplodnaviria	Heunggongvirae	Uroviricota	Caudoviricetes
3300059473.a:Ga0590176_00001066	186570	No terminal repeats	NA	216	0.98	MQ	52.0022	Viruses	Duplodnaviria	Heunggongvirae	Uroviricota	Caudoviricetes
3300059473.a:Ga0590176_00001091	184353	DTR	NA	227	0.9587	HQ	94.1004	Viruses	Duplodnaviria	Heunggongvirae	Uroviricota	Caudoviricetes
3300059473.a:Ga0590176_00001094|provirus_21607_67557	45951	Provirus	21607-67557	59	0.9519	MQ	86.933	Viruses	Duplodnaviria	Heunggongvirae	Uroviricota	Caudoviricetes
3300059473.a:Ga0590176_00001108	183441	No terminal repeats	NA	148	0.98	MQ	50.5215	Viruses	Duplodnaviria	Heunggongvirae	Uroviricota	Caudoviricetes
3300059473.a:Ga0590176_00001112	183061	No terminal repeats	NA	231	0.9164	MQ	84.3667	Viruses	Duplodnaviria	Heunggongvirae	Uroviricota	Caudoviricetes
3300059473.a:Ga0590176_00001117	182856	DTR	NA	221	0.9345	HQ	99.3455	Viruses	Duplodnaviria	Heunggongvirae	Uroviricota	Caudoviricetes
3300059473.a:Ga0590176_00001120	182602	No terminal repeats	NA	261	0.9764	MQ	64.9299	Viruses	Duplodnaviria	Heunggongvirae	Uroviricota	Caudoviricetes
3300059473.a:Ga0590176_00001134	181849	No terminal repeats	NA	226	0.9772	MQ	50.1608	Viruses	Duplodnaviria	Heunggongvirae	Uroviricota	Caudoviricetes
3300059473.a:Ga0590176_00001136	181711	No terminal repeats	NA	191	0.9504	MQ	81.1582	Viruses	Varidnaviria	Bamfordvirae	Nucleocytoviricota	Megaviricetes
3300059473.a:Ga0590176_00001150|provirus_3583_35540	31958	Provirus	3583-35540	36	0.7987	MQ	53.8349	Viruses	Duplodnaviria	Heunggongvirae	Uroviricota	Caudoviricetes
3300059473.a:Ga0590176_00001174	179012	No terminal repeats	NA	191	0.9501	MQ	52.7013	Viruses	Duplodnaviria	Heunggongvirae	Uroviricota	Caudoviricetes
3300059473.a:Ga0590176_00001176	178896	No terminal repeats	NA	225	0.9805	MQ	50.546	Viruses	Duplodnaviria	Heunggongvirae	Uroviricota	Caudoviricetes
3300059473.a:Ga0590176_00001181	178702	No terminal repeats	NA	228	0.9761	HQ	100	Viruses	Duplodnaviria	Heunggongvirae	Uroviricota	Caudoviricetes
3300059473.a:Ga0590176_00001184	178616	No terminal repeats	NA	183	0.9739	HQ	100	Viruses	Duplodnaviria	Heunggongvirae	Uroviricota	Caudoviricetes
3300059473.a:Ga0590176_00001193	177559	No terminal repeats	NA	220	0.9767	MQ	50.3848	Viruses	Duplodnaviria	Heunggongvirae	Uroviricota	Caudoviricetes
3300059473.a:Ga0590176_00001195	177500	No terminal repeats	NA	164	0.9686	MQ	59.4208	Viruses	Duplodnaviria	Heunggongvirae	Uroviricota	Caudoviricetes
3300059473.a:Ga0590176_00001210	176407	DTR	NA	220	0.9635	HQ	93.7147	Viruses	Duplodnaviria	Heunggongvirae	Uroviricota	Caudoviricetes
3300059473.a:Ga0590176_00001235	174771	No terminal repeats	NA	180	0.9782	MQ	50.3048	Viruses	Duplodnaviria	Heunggongvirae	Uroviricota	Caudoviricetes
3300059473.a:Ga0590176_00001236	174702	No terminal repeats	NA	193	0.9498	MQ	70.9283	Viruses	Varidnaviria	Bamfordvirae	Nucleocytoviricota	Megaviricetes
3300059473.a:Ga0590176_00001273|provirus_3_34290	34288	Provirus	3-34290	50	0.9263	HQ	96.6444	Viruses	Duplodnaviria	Heunggongvirae	Uroviricota	Caudoviricetes
3300059473.a:Ga0590176_00001285	171966	No terminal repeats	NA	165	0.942	MQ	81.6169	Viruses	Duplodnaviria	Heunggongvirae	Uroviricota	Caudoviricetes
3300059473.a:Ga0590176_00001286	171933	No terminal repeats	NA	202	0.9762	HQ	96.6564	Viruses	Duplodnaviria	Heunggongvirae	Uroviricota	Caudoviricetes
3300059473.a:Ga0590176_00001290	171666	No terminal repeats	NA	196	0.9762	MQ	75.737	Viruses	Duplodnaviria	Heunggongvirae	Uroviricota	Caudoviricetes
3300059473.a:Ga0590176_00001333	169076	No terminal repeats	NA	210	0.9561	HQ	100	Viruses	Duplodnaviria	Heunggongvirae	Uroviricota	Caudoviricetes
3300059473.a:Ga0590176_00001334	169067	No terminal repeats	NA	213	0.9119	MQ	79.6964	Viruses	Duplodnaviria	Heunggongvirae	Uroviricota	Caudoviricetes
3300059473.a:Ga0590176_00001339	168870	No terminal repeats	NA	215	0.9636	HQ	96.5856	Viruses	Duplodnaviria	Heunggongvirae	Uroviricota	Caudoviricetes
3300059473.a:Ga0590176_00001365	167490	No terminal repeats	NA	262	0.977	MQ	70.882	Viruses	Duplodnaviria	Heunggongvirae	Uroviricota	Caudoviricetes
3300059473.a:Ga0590176_00001393	166295	No terminal repeats	NA	228	0.979	HQ	92.3607	Viruses	Duplodnaviria	Heunggongvirae	Uroviricota	Caudoviricetes
3300059473.a:Ga0590176_00001412	165370	No terminal repeats	NA	230	0.9759	HQ	100	Viruses	Duplodnaviria	Heunggongvirae	Uroviricota	Caudoviricetes
3300059473.a:Ga0590176_00001433	164242	No terminal repeats	NA	197	0.9571	MQ	72.6608	Viruses	Varidnaviria	Bamfordvirae	Nucleocytoviricota	Megaviricetes
3300059473.a:Ga0590176_00001437	164015	DTR	NA	227	0.9668	HQ	92.7997	Viruses	Duplodnaviria	Heunggongvirae	Uroviricota	Caudoviricetes
3300059473.a:Ga0590176_00001455|provirus_16945_69161	52217	Provirus	16945-69161	71	0.9559	MQ	86.0808	Viruses	Duplodnaviria	Heunggongvirae	Uroviricota	Caudoviricetes
3300059473.a:Ga0590176_00001475	161966	No terminal repeats	NA	164	0.9458	MQ	65.4856	Viruses	Varidnaviria	Bamfordvirae	Nucleocytoviricota	Megaviricetes
3300059473.a:Ga0590176_00001491	160806	No terminal repeats	NA	194	0.9739	MQ	71.1313	Viruses	Varidnaviria	Bamfordvirae	Nucleocytoviricota	Megaviricetes
3300059473.a:Ga0590176_00001507	160304	No terminal repeats	NA	176	0.9252	MQ	78.3871	Viruses	Duplodnaviria	Heunggongvirae	Uroviricota	Caudoviricetes
3300059473.a:Ga0590176_00001531	158829	No terminal repeats	NA	168	0.968	MQ	58.6802	Viruses	Duplodnaviria	Heunggongvirae	Uroviricota	Caudoviricetes
3300059473.a:Ga0590176_00001544	157955	No terminal repeats	NA	189	0.9676	HQ	96.2354	Viruses	Duplodnaviria	Heunggongvirae	Uroviricota	Caudoviricetes
3300059473.a:Ga0590176_00001563	156977	No terminal repeats	NA	154	0.9229	MQ	56.6531	Viruses	Varidnaviria	Bamfordvirae	Nucleocytoviricota	Megaviricetes
3300059473.a:Ga0590176_00001576	156336	No terminal repeats	NA	171	0.9254	HQ	96.079	Viruses	Duplodnaviria	Heunggongvirae	Uroviricota	Caudoviricetes
3300059473.a:Ga0590176_00001585	156069	DTR	NA	237	0.9752	HQ	100	Viruses	Duplodnaviria	Heunggongvirae	Uroviricota	Caudoviricetes
3300059473.a:Ga0590176_00001594	155573	No terminal repeats	NA	190	0.9772	MQ	86.0579	Viruses	Duplodnaviria	Heunggongvirae	Uroviricota	Caudoviricetes
3300059473.a:Ga0590176_00001598	155338	No terminal repeats	NA	192	0.9235	MQ	71.0779	Viruses	Duplodnaviria	Heunggongvirae	Uroviricota	Caudoviricetes
3300059473.a:Ga0590176_00001602|provirus_34244_75304	41061	Provirus	34244-75304	54	0.9734	HQ	100	Viruses	Duplodnaviria	Heunggongvirae	Uroviricota	Caudoviricetes
3300059473.a:Ga0590176_00001605|provirus_460_44842	44383	Provirus	460-44842	62	0.9599	HQ	100	Viruses	Duplodnaviria	Heunggongvirae	Uroviricota	Caudoviricetes
3300059473.a:Ga0590176_00001612	154843	No terminal repeats	NA	198	0.9653	MQ	79.6743	Viruses	Duplodnaviria	Heunggongvirae	Uroviricota	Caudoviricetes
3300059473.a:Ga0590176_00001616|provirus_1_25517	25517	Provirus	1-25517	36	0.8978	MQ	61.0937	Viruses	Duplodnaviria	Heunggongvirae	Uroviricota	Caudoviricetes
3300059473.a:Ga0590176_00001616|provirus_76066_120470	44405	Provirus	76066-120470	59	0.9177	HQ	100	Viruses	Duplodnaviria	Heunggongvirae	Uroviricota	Caudoviricetes
3300059473.a:Ga0590176_00001618	154586	DTR	NA	200	0.9803	MQ	86.9366	Viruses	Duplodnaviria	Heunggongvirae	Uroviricota	Caudoviricetes
3300059473.a:Ga0590176_00001639	153788	No terminal repeats	NA	185	0.9794	MQ	68.0535	Viruses	Varidnaviria	Bamfordvirae	Nucleocytoviricota	Megaviricetes
3300059473.a:Ga0590176_00001640	153662	DTR	NA	239	0.9767	HQ	93.0942	Viruses	Duplodnaviria	Heunggongvirae	Uroviricota	Caudoviricetes
3300059473.a:Ga0590176_00001643	153580	No terminal repeats	NA	232	0.9757	HQ	90.4186	Viruses	Duplodnaviria	Heunggongvirae	Uroviricota	Caudoviricetes
3300059473.a:Ga0590176_00001649	153177	No terminal repeats	NA	213	0.9744	HQ	95.0347	Viruses	Duplodnaviria	Heunggongvirae	Uroviricota	Caudoviricetes
3300059473.a:Ga0590176_00001670	152133	No terminal repeats	NA	195	0.967	MQ	71.5133	Viruses	Duplodnaviria	Heunggongvirae	Uroviricota	Caudoviricetes
3300059473.a:Ga0590176_00001695	151053	No terminal repeats	NA	153	0.9766	MQ	80.3618	Viruses	Duplodnaviria	Heunggongvirae	Uroviricota	Caudoviricetes
3300059473.a:Ga0590176_00001696	151038	DTR	NA	177	0.9679	HQ	94.8027	Viruses	Duplodnaviria	Heunggongvirae	Uroviricota	Caudoviricetes
3300059473.a:Ga0590176_00001761	148544	No terminal repeats	NA	171	0.9814	MQ	65.6813	Viruses	Varidnaviria	Bamfordvirae	Nucleocytoviricota	Megaviricetes
3300059473.a:Ga0590176_00001762	148523	No terminal repeats	NA	173	0.971	HQ	93.9278	Viruses	Duplodnaviria	Heunggongvirae	Uroviricota	Caudoviricetes
3300059473.a:Ga0590176_00001763	148504	No terminal repeats	NA	183	0.9587	HQ	99.2236	Viruses	Duplodnaviria	Heunggongvirae	Uroviricota	Caudoviricetes
3300059473.a:Ga0590176_00001786	147926	DTR	NA	218	0.9818	MQ	85.1334	Viruses	Duplodnaviria	Heunggongvirae	Uroviricota	Caudoviricetes
3300059473.a:Ga0590176_00001788	147811	No terminal repeats	NA	141	0.9295	MQ	56.9216	Viruses	Duplodnaviria	Heunggongvirae	Uroviricota	Caudoviricetes
3300059473.a:Ga0590176_00001798	147497	No terminal repeats	NA	174	0.9807	MQ	53.5167	Viruses	Duplodnaviria	Heunggongvirae	Uroviricota	Caudoviricetes
3300059473.a:Ga0590176_00001833	145917	No terminal repeats	NA	150	0.944	MQ	74.4813	Viruses	Duplodnaviria	Heunggongvirae	Uroviricota	Caudoviricetes
3300059473.a:Ga0590176_00001845	145358	DTR	NA	186	0.9323	MQ	82.8177	Viruses	Duplodnaviria	Heunggongvirae	Uroviricota	Caudoviricetes
3300059473.a:Ga0590176_00001880	144132	No terminal repeats	NA	189	0.9486	MQ	67.8886	Viruses	Duplodnaviria	Heunggongvirae	Uroviricota	Caudoviricetes
3300059473.a:Ga0590176_00001885|provirus_68161_105536	37376	Provirus	68161-105536	51	0.9564	HQ	95.9589	Viruses	Duplodnaviria	Heunggongvirae	Uroviricota	Caudoviricetes
3300059473.a:Ga0590176_00001906	143356	No terminal repeats	NA	201	0.9769	MQ	87.7352	Viruses	Duplodnaviria	Heunggongvirae	Uroviricota	Caudoviricetes
3300059473.a:Ga0590176_00001913	143155	No terminal repeats	NA	172	0.9788	MQ	80.2432	Viruses	Duplodnaviria	Heunggongvirae	Uroviricota	Caudoviricetes
3300059473.a:Ga0590176_00001945|provirus_24275_65819	41545	Provirus	24275-65819	71	0.9276	MQ	80.4773	Viruses	Duplodnaviria	Heunggongvirae	Uroviricota	Caudoviricetes
3300059473.a:Ga0590176_00001957	141864	No terminal repeats	NA	177	0.9739	MQ	87.0413	Viruses	Duplodnaviria	Heunggongvirae	Uroviricota	Caudoviricetes
3300059473.a:Ga0590176_00001973	141325	No terminal repeats	NA	149	0.9613	MQ	50.7599	Viruses	Duplodnaviria	Heunggongvirae	Uroviricota	Caudoviricetes
3300059473.a:Ga0590176_00001979	141071	No terminal repeats	NA	211	0.9798	MQ	68.3811	Viruses	Duplodnaviria	Heunggongvirae	Uroviricota	Caudoviricetes
3300059473.a:Ga0590176_00001980	141070	No terminal repeats	NA	162	0.9361	MQ	85.923	Viruses	Duplodnaviria	Heunggongvirae	Uroviricota	Caudoviricetes
3300059473.a:Ga0590176_00001992	140527	No terminal repeats	NA	198	0.9745	MQ	66.262	Viruses	Duplodnaviria	Heunggongvirae	Uroviricota	Caudoviricetes
3300059473.a:Ga0590176_00002043	139110	DTR	NA	156	0.975	HQ	100	Viruses	Duplodnaviria	Heunggongvirae	Uroviricota	Caudoviricetes
3300059473.a:Ga0590176_00002066	138116	No terminal repeats	NA	162	0.973	MQ	81.2492	Viruses	Duplodnaviria	Heunggongvirae	Uroviricota	Caudoviricetes
3300059473.a:Ga0590176_00002078	137688	No terminal repeats	NA	213	0.9368	MQ	67.236	Viruses	Duplodnaviria	Heunggongvirae	Uroviricota	Caudoviricetes
3300059473.a:Ga0590176_00002079	137676	No terminal repeats	NA	175	0.9694	MQ	60.8706	Viruses	Varidnaviria	Bamfordvirae	Nucleocytoviricota	Megaviricetes
3300059473.a:Ga0590176_00002081	137658	No terminal repeats	NA	142	0.9771	MQ	65.0795	Viruses	Duplodnaviria	Heunggongvirae	Uroviricota	Caudoviricetes
3300059473.a:Ga0590176_00002089	137463	No terminal repeats	NA	206	0.9727	MQ	82.0151	Viruses	Duplodnaviria	Heunggongvirae	Uroviricota	Caudoviricetes
3300059473.a:Ga0590176_00002092	137398	No terminal repeats	NA	164	0.9586	MQ	64.5195	Viruses	Duplodnaviria	Heunggongvirae	Uroviricota	Caudoviricetes
3300059473.a:Ga0590176_00002096	137307	No terminal repeats	NA	128	0.9706	HQ	99.2411	Viruses	Duplodnaviria	Heunggongvirae	Uroviricota	Caudoviricetes
3300059473.a:Ga0590176_00002108	136912	No terminal repeats	NA	140	0.9793	MQ	76.1786	Viruses	Duplodnaviria	Heunggongvirae	Uroviricota	Caudoviricetes
3300059473.a:Ga0590176_00002136	136236	No terminal repeats	NA	174	0.9791	MQ	80.9903	Viruses	Duplodnaviria	Heunggongvirae	Uroviricota	Caudoviricetes
3300059473.a:Ga0590176_00002139	136127	No terminal repeats	NA	166	0.9124	MQ	52.9543	Viruses	Duplodnaviria	Heunggongvirae	Uroviricota	Caudoviricetes
3300059473.a:Ga0590176_00002141	136118	No terminal repeats	NA	180	0.9759	MQ	80.1864	Viruses	Duplodnaviria	Heunggongvirae	Uroviricota	Caudoviricetes
3300059473.a:Ga0590176_00002147	135997	No terminal repeats	NA	160	0.9807	MQ	80.6257	Viruses	Duplodnaviria	Heunggongvirae	Uroviricota	Caudoviricetes
3300059473.a:Ga0590176_00002164	135348	No terminal repeats	NA	143	0.9729	HQ	90.5424	Viruses	Duplodnaviria	Heunggongvirae	Uroviricota	Caudoviricetes
3300059473.a:Ga0590176_00002169	135208	No terminal repeats	NA	136	0.9775	MQ	59.8094	Viruses	Varidnaviria	Bamfordvirae	Nucleocytoviricota	Megaviricetes
3300059473.a:Ga0590176_00002188	134718	No terminal repeats	NA	127	0.9737	HQ	97.3698	Viruses	Duplodnaviria	Heunggongvirae	Uroviricota	Caudoviricetes
3300059473.a:Ga0590176_00002194	134567	No terminal repeats	NA	167	0.9214	MQ	53.2378	Viruses	Duplodnaviria	Heunggongvirae	Uroviricota	Caudoviricetes
3300059473.a:Ga0590176_00002209|provirus_56419_121732	65314	Provirus	56419-121732	80	0.9309	HQ	100	Viruses	Duplodnaviria	Heunggongvirae	Uroviricota	Caudoviricetes
3300059473.a:Ga0590176_00002224	133785	No terminal repeats	NA	172	0.9666	MQ	89.0369	Viruses	Duplodnaviria	Heunggongvirae	Uroviricota	Caudoviricetes
3300059473.a:Ga0590176_00002239	133295	No terminal repeats	NA	111	0.9586	HQ	96.3413	Viruses	Duplodnaviria	Heunggongvirae	Uroviricota	Caudoviricetes
3300059473.a:Ga0590176_00002241	133222	No terminal repeats	NA	193	0.9746	MQ	81.3252	Viruses	Duplodnaviria	Heunggongvirae	Uroviricota	Caudoviricetes
3300059473.a:Ga0590176_00002244	133135	No terminal repeats	NA	135	0.9661	MQ	62.8108	Viruses	Duplodnaviria	Heunggongvirae	Uroviricota	Caudoviricetes
3300059473.a:Ga0590176_00002259	132670	No terminal repeats	NA	134	0.9674	MQ	53.9799	Viruses	Varidnaviria	Bamfordvirae	Nucleocytoviricota	Megaviricetes
3300059473.a:Ga0590176_00002262	132621	No terminal repeats	NA	155	0.9748	MQ	58.7522	Viruses	Varidnaviria	Bamfordvirae	Nucleocytoviricota	Megaviricetes
3300059473.a:Ga0590176_00002282	132165	No terminal repeats	NA	153	0.9797	MQ	55.9324	Viruses	Duplodnaviria	Heunggongvirae	Uroviricota	Caudoviricetes
3300059473.a:Ga0590176_00002284	131982	No terminal repeats	NA	150	0.9613	MQ	72.614	Viruses	Duplodnaviria	Heunggongvirae	Uroviricota	Caudoviricetes
3300059473.a:Ga0590176_00002305	131459	No terminal repeats	NA	150	0.9734	MQ	64.2822	Viruses	Duplodnaviria	Heunggongvirae	Uroviricota	Caudoviricetes
3300059473.a:Ga0590176_00002328|provirus_605_61963	61359	Provirus	605-61963	66	0.9692	MQ	77.3864	Viruses	Duplodnaviria	Heunggongvirae	Uroviricota	Caudoviricetes
3300059473.a:Ga0590176_00002350|provirus_58213_130288	72076	Provirus	58213-130288	84	0.8064	MQ	67.4485	Viruses	Duplodnaviria	Heunggongvirae	Uroviricota	Caudoviricetes
3300059473.a:Ga0590176_00002363	129805	DTR	NA	142	0.9758	HQ	97.297	Viruses	Duplodnaviria	Heunggongvirae	Uroviricota	Caudoviricetes
3300059473.a:Ga0590176_00002383	129207	No terminal repeats	NA	138	0.9134	MQ	53.2923	Viruses	Duplodnaviria	Heunggongvirae	Uroviricota	Caudoviricetes
3300059473.a:Ga0590176_00002396	128895	No terminal repeats	NA	194	0.9794	MQ	78.0854	Viruses	Duplodnaviria	Heunggongvirae	Uroviricota	Caudoviricetes
3300059473.a:Ga0590176_00002404	128749	No terminal repeats	NA	126	0.9677	HQ	93.0556	Viruses	Duplodnaviria	Heunggongvirae	Uroviricota	Caudoviricetes
3300059473.a:Ga0590176_00002405	128734	No terminal repeats	NA	110	0.9752	MQ	72.6609	Viruses	Duplodnaviria	Heunggongvirae	Uroviricota	Caudoviricetes
3300059473.a:Ga0590176_00002406	128728	No terminal repeats	NA	127	0.9294	HQ	100	Viruses	Varidnaviria	Bamfordvirae	Nucleocytoviricota	Megaviricetes
3300059473.a:Ga0590176_00002423	128194	DTR	NA	143	0.9812	HQ	100	Viruses	Duplodnaviria	Heunggongvirae	Uroviricota	Caudoviricetes
3300059473.a:Ga0590176_00002439	127664	No terminal repeats	NA	144	0.9792	MQ	58.6835	Viruses	Duplodnaviria	Heunggongvirae	Uroviricota	Caudoviricetes
3300059473.a:Ga0590176_00002443	127595	DTR	NA	134	0.9575	HQ	97.9295	Viruses	Duplodnaviria	Heunggongvirae	Uroviricota	Caudoviricetes
3300059473.a:Ga0590176_00002518|provirus_2_36543	36542	Provirus	2-36543	48	0.9589	HQ	91.9639	Viruses	Duplodnaviria	Heunggongvirae	Uroviricota	Caudoviricetes
3300059473.a:Ga0590176_00002536|provirus_3_40644	40642	Provirus	3-40644	59	0.9574	HQ	100	Viruses	Duplodnaviria	Heunggongvirae	Uroviricota	Caudoviricetes
3300059473.a:Ga0590176_00002539	125434	No terminal repeats	NA	136	0.9669	MQ	56.1227	Viruses	Varidnaviria	Bamfordvirae	Nucleocytoviricota	Megaviricetes
3300059473.a:Ga0590176_00002546	125211	No terminal repeats	NA	160	0.9772	MQ	62.6154	Viruses	Duplodnaviria	Heunggongvirae	Uroviricota	Caudoviricetes
3300059473.a:Ga0590176_00002553	125140	No terminal repeats	NA	172	0.9813	MQ	69.0436	Viruses	Duplodnaviria	Heunggongvirae	Uroviricota	Caudoviricetes
3300059473.a:Ga0590176_00002571	124766	No terminal repeats	NA	134	0.9694	MQ	85.7209	Viruses	Duplodnaviria	Heunggongvirae	Uroviricota	Caudoviricetes
3300059473.a:Ga0590176_00002595	124091	No terminal repeats	NA	144	0.913	MQ	58.6788	Viruses	Duplodnaviria	Heunggongvirae	Uroviricota	Caudoviricetes
3300059473.a:Ga0590176_00002689	122129	DTR	NA	151	0.9759	HQ	100	Viruses	Duplodnaviria	Heunggongvirae	Uroviricota	Caudoviricetes
3300059473.a:Ga0590176_00002690	122122	No terminal repeats	NA	146	0.975	MQ	54.045	Viruses	Varidnaviria	Bamfordvirae	Nucleocytoviricota	Megaviricetes
3300059473.a:Ga0590176_00002692	122099	DTR	NA	126	0.969	HQ	100	Viruses	Duplodnaviria	Heunggongvirae	Uroviricota	Caudoviricetes
3300059473.a:Ga0590176_00002718	121432	No terminal repeats	NA	167	0.9689	MQ	86.498	Viruses	Duplodnaviria	Heunggongvirae	Uroviricota	Caudoviricetes
3300059473.a:Ga0590176_00002723	121401	No terminal repeats	NA	128	0.9657	MQ	81.6866	Viruses	Duplodnaviria	Heunggongvirae	Uroviricota	Caudoviricetes
3300059473.a:Ga0590176_00002741	120947	No terminal repeats	NA	147	0.975	MQ	69.3209	Viruses	Duplodnaviria	Heunggongvirae	Uroviricota	Caudoviricetes
3300059473.a:Ga0590176_00002749	120853	No terminal repeats	NA	110	0.9739	HQ	100	Viruses	Duplodnaviria	Heunggongvirae	Uroviricota	Caudoviricetes
3300059473.a:Ga0590176_00002756	120671	No terminal repeats	NA	183	0.9793	MQ	83.2408	Viruses	Duplodnaviria	Heunggongvirae	Uroviricota	Caudoviricetes
3300059473.a:Ga0590176_00002770	120316	No terminal repeats	NA	134	0.962	MQ	58.8334	Viruses	Duplodnaviria	Heunggongvirae	Uroviricota	Caudoviricetes
3300059473.a:Ga0590176_00002781	120102	No terminal repeats	NA	118	0.9594	MQ	56.0103	Viruses	Duplodnaviria	Heunggongvirae	Uroviricota	Caudoviricetes
3300059473.a:Ga0590176_00002784|provirus_29922_66434	36513	Provirus	29922-66434	50	0.964	HQ	95.333	Viruses	Duplodnaviria	Heunggongvirae	Uroviricota	Caudoviricetes
3300059473.a:Ga0590176_00002807	119601	No terminal repeats	NA	145	0.9796	MQ	52.8908	Viruses	Varidnaviria	Bamfordvirae	Nucleocytoviricota	Megaviricetes
3300059473.a:Ga0590176_00002850|provirus_51001_82531	31531	Provirus	51001-82531	38	0.8741	MQ	58.489	Viruses	Duplodnaviria	Heunggongvirae	Uroviricota	Caudoviricetes
3300059473.a:Ga0590176_00002924	117368	No terminal repeats	NA	134	0.9797	MQ	69.8739	Viruses	Duplodnaviria	Heunggongvirae	Uroviricota	Caudoviricetes
3300059473.a:Ga0590176_00002949	116925	No terminal repeats	NA	208	0.9665	MQ	71.1003	Viruses	Duplodnaviria	Heunggongvirae	Uroviricota	Caudoviricetes
3300059473.a:Ga0590176_00002993	115986	No terminal repeats	NA	124	0.9655	HQ	93.6684	Viruses	Duplodnaviria	Heunggongvirae	Uroviricota	Caudoviricetes
3300059473.a:Ga0590176_00003015	115662	No terminal repeats	NA	138	0.9744	MQ	63.8655	Viruses	Duplodnaviria	Heunggongvirae	Uroviricota	Caudoviricetes
3300059473.a:Ga0590176_00003028	115485	No terminal repeats	NA	162	0.9667	MQ	61.0257	Viruses	Duplodnaviria	Heunggongvirae	Uroviricota	Caudoviricetes
3300059473.a:Ga0590176_00003051	115025	No terminal repeats	NA	124	0.9793	MQ	64.9232	Viruses	Duplodnaviria	Heunggongvirae	Uroviricota	Caudoviricetes
3300059473.a:Ga0590176_00003059	114922	No terminal repeats	NA	105	0.98	HQ	90.9284	Viruses	Duplodnaviria	Heunggongvirae	Uroviricota	Caudoviricetes
3300059473.a:Ga0590176_00003061	114809	No terminal repeats	NA	144	0.9219	MQ	50.1612	Viruses	Varidnaviria	Bamfordvirae	Nucleocytoviricota	Megaviricetes
3300059473.a:Ga0590176_00003086	114223	No terminal repeats	NA	171	0.9787	MQ	51.7034	Viruses	Duplodnaviria	Heunggongvirae	Uroviricota	Caudoviricetes
3300059473.a:Ga0590176_00003104	113824	No terminal repeats	NA	170	0.9788	HQ	100	Viruses	Duplodnaviria	Heunggongvirae	Uroviricota	Caudoviricetes
3300059473.a:Ga0590176_00003179	112545	DTR	NA	155	0.9796	HQ	100	Viruses	Duplodnaviria	Heunggongvirae	Uroviricota	Caudoviricetes
3300059473.a:Ga0590176_00003229	111600	No terminal repeats	NA	104	0.9828	MQ	62.5391	Viruses	Duplodnaviria	Heunggongvirae	Uroviricota	Caudoviricetes
3300059473.a:Ga0590176_00003248	111261	No terminal repeats	NA	126	0.9679	MQ	74.6583	Viruses	Duplodnaviria	Heunggongvirae	Uroviricota	Caudoviricetes
3300059473.a:Ga0590176_00003302	110340	No terminal repeats	NA	149	0.9786	MQ	73.772	Viruses	Duplodnaviria	Heunggongvirae	Uroviricota	Caudoviricetes
3300059473.a:Ga0590176_00003303	110312	No terminal repeats	NA	135	0.9438	MQ	80.4335	Viruses	Duplodnaviria	Heunggongvirae	Uroviricota	Caudoviricetes
3300059473.a:Ga0590176_00003332	109893	DTR	NA	103	0.9392	MQ	86.9751	Viruses	Duplodnaviria	Heunggongvirae	Uroviricota	Caudoviricetes
3300059473.a:Ga0590176_00003341	109757	No terminal repeats	NA	200	0.9571	MQ	67.001	Viruses	Duplodnaviria	Heunggongvirae	Uroviricota	Caudoviricetes
3300059473.a:Ga0590176_00003363	109425	No terminal repeats	NA	154	0.9552	HQ	99.3054	Viruses	Duplodnaviria	Heunggongvirae	Uroviricota	Caudoviricetes
3300059473.a:Ga0590176_00003365|provirus_76493_109385	32893	Provirus	76493-109385	39	0.9255	MQ	57.267	Viruses	Duplodnaviria	Heunggongvirae	Uroviricota	Caudoviricetes
3300059473.a:Ga0590176_00003373	109303	No terminal repeats	NA	129	0.9798	MQ	60.6812	Viruses	Duplodnaviria	Heunggongvirae	Uroviricota	Caudoviricetes
3300059473.a:Ga0590176_00003384	109091	No terminal repeats	NA	142	0.9684	MQ	65.903	Viruses	Duplodnaviria	Heunggongvirae	Uroviricota	Caudoviricetes
3300059473.a:Ga0590176_00003390	108868	No terminal repeats	NA	202	0.9681	MQ	62.3412	Viruses	Duplodnaviria	Heunggongvirae	Uroviricota	Caudoviricetes
3300059473.a:Ga0590176_00003412	108472	No terminal repeats	NA	145	0.947	HQ	100	Viruses	Duplodnaviria	Heunggongvirae	Uroviricota	Caudoviricetes
3300059473.a:Ga0590176_00003416|provirus_7856_49685	41830	Provirus	7856-49685	64	0.9705	HQ	92.5729	Viruses	Duplodnaviria	Heunggongvirae	Uroviricota	Caudoviricetes
3300059473.a:Ga0590176_00003435	108160	No terminal repeats	NA	144	0.9737	MQ	54.5739	Viruses	Duplodnaviria	Heunggongvirae	Uroviricota	Caudoviricetes
3300059473.a:Ga0590176_00003457	107758	No terminal repeats	NA	94	0.9664	MQ	55.0035	Viruses	Duplodnaviria	Heunggongvirae	Uroviricota	Caudoviricetes
3300059473.a:Ga0590176_00003464	107588	DTR	NA	161	0.9797	HQ	97.4432	Viruses	Duplodnaviria	Heunggongvirae	Uroviricota	Caudoviricetes
3300059473.a:Ga0590176_00003468	107534	No terminal repeats	NA	101	0.9654	MQ	51.8691	Viruses	Varidnaviria	Bamfordvirae	Nucleocytoviricota	Megaviricetes	Algavirales	Phycodnaviridae
3300059473.a:Ga0590176_00003471	107493	DTR	NA	141	0.982	HQ	99.4394	Viruses	Duplodnaviria	Heunggongvirae	Uroviricota	Caudoviricetes
3300059473.a:Ga0590176_00003489	107112	No terminal repeats	NA	148	0.971	HQ	97.1545	Viruses	Duplodnaviria	Heunggongvirae	Uroviricota	Caudoviricetes
3300059473.a:Ga0590176_00003504	106928	No terminal repeats	NA	133	0.9282	MQ	50.6284	Viruses	Duplodnaviria	Heunggongvirae	Uroviricota	Caudoviricetes
3300059473.a:Ga0590176_00003512	106894	No terminal repeats	NA	149	0.9802	MQ	55.5244	Viruses	Duplodnaviria	Heunggongvirae	Uroviricota	Caudoviricetes
3300059473.a:Ga0590176_00003554	106270	No terminal repeats	NA	140	0.9244	MQ	84.4986	Viruses	Duplodnaviria	Heunggongvirae	Uroviricota	Caudoviricetes
3300059473.a:Ga0590176_00003555	106269	No terminal repeats	NA	100	0.9708	MQ	71.7227	Viruses	Duplodnaviria	Heunggongvirae	Uroviricota	Caudoviricetes
3300059473.a:Ga0590176_00003586	105719	No terminal repeats	NA	112	0.9791	MQ	58.8305	Viruses	Duplodnaviria	Heunggongvirae	Uroviricota	Caudoviricetes
3300059473.a:Ga0590176_00003602	105532	DTR	NA	147	0.9787	HQ	100	Viruses	Duplodnaviria	Heunggongvirae	Uroviricota	Caudoviricetes
3300059473.a:Ga0590176_00003614	105384	No terminal repeats	NA	151	0.9806	HQ	92.5221	Viruses	Duplodnaviria	Heunggongvirae	Uroviricota	Caudoviricetes
3300059473.a:Ga0590176_00003617	105359	No terminal repeats	NA	143	0.8821	MQ	57.3378	Viruses	Duplodnaviria	Heunggongvirae	Uroviricota	Caudoviricetes
3300059473.a:Ga0590176_00003638	105102	No terminal repeats	NA	117	0.9784	MQ	56.1127	Viruses	Duplodnaviria	Heunggongvirae	Uroviricota	Caudoviricetes
3300059473.a:Ga0590176_00003641	105086	No terminal repeats	NA	195	0.9787	MQ	66.2758	Viruses	Duplodnaviria	Heunggongvirae	Uroviricota	Caudoviricetes
3300059473.a:Ga0590176_00003651	104966	No terminal repeats	NA	123	0.9568	HQ	100	Viruses	Duplodnaviria	Heunggongvirae	Uroviricota	Caudoviricetes
3300059473.a:Ga0590176_00003655	104933	No terminal repeats	NA	160	0.9752	MQ	59.022	Viruses	Duplodnaviria	Heunggongvirae	Uroviricota	Caudoviricetes
3300059473.a:Ga0590176_00003711	104174	No terminal repeats	NA	104	0.9691	MQ	70.4962	Viruses	Duplodnaviria	Heunggongvirae	Uroviricota	Caudoviricetes
3300059473.a:Ga0590176_00003742	103750	No terminal repeats	NA	144	0.9743	MQ	54.5736	Viruses	Duplodnaviria	Heunggongvirae	Uroviricota	Caudoviricetes
3300059473.a:Ga0590176_00003747	103549	No terminal repeats	NA	98	0.9754	MQ	86.2426	Viruses	Duplodnaviria	Heunggongvirae	Uroviricota	Caudoviricetes
3300059473.a:Ga0590176_00003797	102856	No terminal repeats	NA	97	0.9697	MQ	56.6472	Viruses	Duplodnaviria	Heunggongvirae	Uroviricota	Caudoviricetes
3300059473.a:Ga0590176_00003881	101915	DTR	NA	147	0.9785	HQ	100	Viruses	Duplodnaviria	Heunggongvirae	Uroviricota	Caudoviricetes
3300059473.a:Ga0590176_00003894	101794	No terminal repeats	NA	119	0.9822	MQ	57.9155	Viruses	Duplodnaviria	Heunggongvirae	Uroviricota	Caudoviricetes
3300059473.a:Ga0590176_00003916	101531	No terminal repeats	NA	95	0.9656	MQ	73.3833	Viruses	Duplodnaviria	Heunggongvirae	Uroviricota	Caudoviricetes
3300059473.a:Ga0590176_00003936	101337	No terminal repeats	NA	150	0.9679	MQ	55.8508	Viruses	Duplodnaviria	Heunggongvirae	Uroviricota	Caudoviricetes
3300059473.a:Ga0590176_00003943	101139	No terminal repeats	NA	119	0.9781	MQ	54.3864	Viruses	Duplodnaviria	Heunggongvirae	Uroviricota	Caudoviricetes
3300059473.a:Ga0590176_00003946	101079	No terminal repeats	NA	137	0.9815	MQ	56.9375	Viruses	Duplodnaviria	Heunggongvirae	Uroviricota	Caudoviricetes
3300059473.a:Ga0590176_00003982	100672	No terminal repeats	NA	75	0.9632	MQ	62.7903	Viruses	Duplodnaviria	Heunggongvirae	Uroviricota	Caudoviricetes
3300059473.a:Ga0590176_00004023	100158	No terminal repeats	NA	136	0.9747	MQ	60.7164	Viruses	Duplodnaviria	Heunggongvirae	Uroviricota	Caudoviricetes
3300059473.a:Ga0590176_00004074|provirus_37636_81042	43407	Provirus	37636-81042	48	0.9409	MQ	72.5487	Viruses	Duplodnaviria	Heunggongvirae	Uroviricota	Caudoviricetes
3300059473.a:Ga0590176_00004105	99260	DTR	NA	146	0.9791	HQ	100	Viruses	Duplodnaviria	Heunggongvirae	Uroviricota	Caudoviricetes
3300059473.a:Ga0590176_00004115	99063	No terminal repeats	NA	148	0.9758	MQ	60.5588	Viruses	Duplodnaviria	Heunggongvirae	Uroviricota	Caudoviricetes
3300059473.a:Ga0590176_00004120|provirus_63782_90387	26606	Provirus	63782-90387	35	0.9432	MQ	66.6444	Viruses	Duplodnaviria	Heunggongvirae	Uroviricota	Caudoviricetes
3300059473.a:Ga0590176_00004135	98842	No terminal repeats	NA	91	0.9765	MQ	61.9996	Viruses	Duplodnaviria	Heunggongvirae	Uroviricota	Caudoviricetes
3300059473.a:Ga0590176_00004149	98702	No terminal repeats	NA	98	0.9787	MQ	54.3309	Viruses	Duplodnaviria	Heunggongvirae	Uroviricota	Caudoviricetes
3300059473.a:Ga0590176_00004172	98423	No terminal repeats	NA	104	0.978	MQ	63.0909	Viruses	Duplodnaviria	Heunggongvirae	Uroviricota	Caudoviricetes
3300059473.a:Ga0590176_00004175	98398	No terminal repeats	NA	136	0.9797	MQ	54.461	Viruses	Duplodnaviria	Heunggongvirae	Uroviricota	Caudoviricetes
3300059473.a:Ga0590176_00004189	98244	No terminal repeats	NA	112	0.966	MQ	63.888	Viruses	Duplodnaviria	Heunggongvirae	Uroviricota	Caudoviricetes
3300059473.a:Ga0590176_00004205	98056	No terminal repeats	NA	128	0.9785	MQ	61.9742	Viruses	Duplodnaviria	Heunggongvirae	Uroviricota	Caudoviricetes
3300059473.a:Ga0590176_00004210|provirus_25037_63575	38539	Provirus	25037-63575	42	0.9537	MQ	67.1831	Viruses	Duplodnaviria	Heunggongvirae	Uroviricota	Caudoviricetes
3300059473.a:Ga0590176_00004216|provirus_522_54231	53710	Provirus	522-54231	78	0.9743	HQ	100	Viruses	Duplodnaviria	Heunggongvirae	Uroviricota	Caudoviricetes
3300059473.a:Ga0590176_00004221	97889	No terminal repeats	NA	155	0.9484	HQ	100	Viruses	Duplodnaviria	Heunggongvirae	Uroviricota	Caudoviricetes
3300059473.a:Ga0590176_00004252	97497	DTR	NA	127	0.9483	HQ	99.0208	Viruses	Duplodnaviria	Heunggongvirae	Uroviricota	Caudoviricetes
3300059473.a:Ga0590176_00004270	97299	DTR	NA	141	0.9814	HQ	99.5486	Viruses	Duplodnaviria	Heunggongvirae	Uroviricota	Caudoviricetes
3300059473.a:Ga0590176_00004277|provirus_10795_48647	37853	Provirus	10795-48647	59	0.9726	MQ	82.1206	Viruses	Duplodnaviria	Heunggongvirae	Uroviricota	Caudoviricetes
3300059473.a:Ga0590176_00004299	96945	No terminal repeats	NA	144	0.972	MQ	69.551	Viruses	Duplodnaviria	Heunggongvirae	Uroviricota	Caudoviricetes
3300059473.a:Ga0590176_00004315	96787	No terminal repeats	NA	119	0.9664	MQ	50.5345	Viruses	Duplodnaviria	Heunggongvirae	Uroviricota	Caudoviricetes
3300059473.a:Ga0590176_00004318	96769	No terminal repeats	NA	136	0.9776	MQ	51.5777	Viruses	Varidnaviria	Bamfordvirae	Nucleocytoviricota	Megaviricetes	Algavirales	Phycodnaviridae
3300059473.a:Ga0590176_00004321	96744	No terminal repeats	NA	120	0.9693	MQ	51.4288	Viruses	Duplodnaviria	Heunggongvirae	Uroviricota	Caudoviricetes
3300059473.a:Ga0590176_00004335	96664	No terminal repeats	NA	105	0.9803	MQ	57.5925	Viruses	Duplodnaviria	Heunggongvirae	Uroviricota	Caudoviricetes
3300059473.a:Ga0590176_00004341	96632	No terminal repeats	NA	143	0.9777	MQ	57.5644	Viruses	Duplodnaviria	Heunggongvirae	Uroviricota	Caudoviricetes
3300059473.a:Ga0590176_00004389	96091	No terminal repeats	NA	107	0.9797	MQ	64.2072	Viruses	Duplodnaviria	Heunggongvirae	Uroviricota	Caudoviricetes
3300059473.a:Ga0590176_00004405	95896	No terminal repeats	NA	138	0.9638	MQ	53.7311	Viruses	Duplodnaviria	Heunggongvirae	Uroviricota	Caudoviricetes
3300059473.a:Ga0590176_00004447	95392	No terminal repeats	NA	87	0.9734	MQ	79.3568	Viruses	Duplodnaviria	Heunggongvirae	Uroviricota	Caudoviricetes
3300059473.a:Ga0590176_00004460	95257	No terminal repeats	NA	135	0.9762	MQ	89.9701	Viruses	Duplodnaviria	Heunggongvirae	Uroviricota	Caudoviricetes
3300059473.a:Ga0590176_00004497	94856	No terminal repeats	NA	131	0.9771	MQ	59.9571	Viruses	Duplodnaviria	Heunggongvirae	Uroviricota	Caudoviricetes
3300059473.a:Ga0590176_00004530	94414	No terminal repeats	NA	99	0.9729	MQ	58.0124	Viruses	Duplodnaviria	Heunggongvirae	Uroviricota	Caudoviricetes
3300059473.a:Ga0590176_00004549|provirus_1_44489	44489	Provirus	1-44489	73	0.9673	HQ	91.7469	Viruses	Duplodnaviria	Heunggongvirae	Uroviricota	Caudoviricetes
3300059473.a:Ga0590176_00004556|provirus_1405_45458	44054	Provirus	1405-45458	55	0.8549	HQ	92.6675	Viruses	Duplodnaviria	Heunggongvirae	Uroviricota	Caudoviricetes
3300059473.a:Ga0590176_00004582	93799	No terminal repeats	NA	96	0.9585	MQ	52.9372	Viruses	Duplodnaviria	Heunggongvirae	Uroviricota	Caudoviricetes
3300059473.a:Ga0590176_00004600	93694	No terminal repeats	NA	139	0.978	MQ	70.1833	Viruses	Duplodnaviria	Heunggongvirae	Uroviricota	Caudoviricetes
3300059473.a:Ga0590176_00004611	93631	No terminal repeats	NA	113	0.9811	MQ	86.3438	Viruses	Duplodnaviria	Heunggongvirae	Uroviricota	Caudoviricetes
3300059473.a:Ga0590176_00004639	93208	DTR	NA	113	0.9693	HQ	100	Viruses	Duplodnaviria	Heunggongvirae	Uroviricota	Caudoviricetes
3300059473.a:Ga0590176_00004648|provirus_25385_79534	54150	Provirus	25385-79534	65	0.9018	HQ	91.2184	Viruses	Duplodnaviria	Heunggongvirae	Uroviricota	Caudoviricetes
3300059473.a:Ga0590176_00004656|provirus_42549_85718	43170	Provirus	42549-85718	64	0.9692	HQ	100	Viruses	Duplodnaviria	Heunggongvirae	Uroviricota	Caudoviricetes
3300059473.a:Ga0590176_00004660	92986	No terminal repeats	NA	73	0.9727	MQ	64.2695	Viruses	Duplodnaviria	Heunggongvirae	Uroviricota	Caudoviricetes
3300059473.a:Ga0590176_00004676	92760	No terminal repeats	NA	132	0.9795	HQ	96.7873	Viruses	Duplodnaviria	Heunggongvirae	Uroviricota	Caudoviricetes
3300059473.a:Ga0590176_00004684	92649	No terminal repeats	NA	121	0.9757	MQ	55.3179	Viruses	Duplodnaviria	Heunggongvirae	Uroviricota	Caudoviricetes
3300059473.a:Ga0590176_00004699	92528	No terminal repeats	NA	127	0.9819	MQ	53.2308	Viruses	Duplodnaviria	Heunggongvirae	Uroviricota	Caudoviricetes
3300059473.a:Ga0590176_00004702	92498	No terminal repeats	NA	126	0.9728	MQ	66.8546	Viruses	Duplodnaviria	Heunggongvirae	Uroviricota	Caudoviricetes
3300059473.a:Ga0590176_00004844	91326	No terminal repeats	NA	100	0.9807	MQ	54.3372	Viruses	Duplodnaviria	Heunggongvirae	Uroviricota	Caudoviricetes
3300059473.a:Ga0590176_00004858	91259	No terminal repeats	NA	146	0.9807	MQ	87.6079	Viruses	Duplodnaviria	Heunggongvirae	Uroviricota	Caudoviricetes
3300059473.a:Ga0590176_00004866	91207	No terminal repeats	NA	108	0.9513	MQ	62.408	Viruses	Duplodnaviria	Heunggongvirae	Uroviricota	Caudoviricetes
3300059473.a:Ga0590176_00004867	91194	No terminal repeats	NA	93	0.9808	HQ	97.341	Viruses	Duplodnaviria	Heunggongvirae	Uroviricota	Caudoviricetes
3300059473.a:Ga0590176_00004882	91068	No terminal repeats	NA	126	0.9809	HQ	97.0068	Viruses	Duplodnaviria	Heunggongvirae	Uroviricota	Caudoviricetes
3300059473.a:Ga0590176_00004945	90507	DTR	NA	93	0.9815	MQ	69.9376	Viruses	Duplodnaviria	Heunggongvirae	Uroviricota	Caudoviricetes	Crassvirales
3300059473.a:Ga0590176_00004976	90275	No terminal repeats	NA	109	0.9827	MQ	54.8888	Viruses	Duplodnaviria	Heunggongvirae	Uroviricota	Caudoviricetes
3300059473.a:Ga0590176_00004995	90081	No terminal repeats	NA	105	0.9665	MQ	59.459	Viruses	Duplodnaviria	Heunggongvirae	Uroviricota	Caudoviricetes
3300059473.a:Ga0590176_00005008	89955	No terminal repeats	NA	82	0.9462	MQ	59.8298	Viruses	Duplodnaviria	Heunggongvirae	Uroviricota	Caudoviricetes
3300059473.a:Ga0590176_00005022	89810	No terminal repeats	NA	119	0.9774	MQ	53.1222	Viruses	Duplodnaviria	Heunggongvirae	Uroviricota	Caudoviricetes
3300059473.a:Ga0590176_00005053	89543	No terminal repeats	NA	103	0.9821	MQ	82.4413	Viruses	Duplodnaviria	Heunggongvirae	Uroviricota	Caudoviricetes
3300059473.a:Ga0590176_00005055	89505	No terminal repeats	NA	145	0.9642	HQ	95.7138	Viruses	Duplodnaviria	Heunggongvirae	Uroviricota	Caudoviricetes
3300059473.a:Ga0590176_00005106	89030	No terminal repeats	NA	111	0.8968	MQ	50.784	Viruses	Duplodnaviria	Heunggongvirae	Uroviricota	Caudoviricetes
3300059473.a:Ga0590176_00005259|provirus_1_52591	52591	Provirus	1-52591	69	0.925	MQ	89.7887	Viruses	Duplodnaviria	Heunggongvirae	Uroviricota	Caudoviricetes
3300059473.a:Ga0590176_00005280	87555	No terminal repeats	NA	117	0.9755	HQ	100	Viruses	Duplodnaviria	Heunggongvirae	Uroviricota	Caudoviricetes
3300059473.a:Ga0590176_00005284	87505	No terminal repeats	NA	97	0.9675	MQ	57.6304	Viruses	Duplodnaviria	Heunggongvirae	Uroviricota	Caudoviricetes
3300059473.a:Ga0590176_00005314	87237	No terminal repeats	NA	122	0.9588	MQ	54.7171	Viruses	Duplodnaviria	Heunggongvirae	Uroviricota	Caudoviricetes
3300059473.a:Ga0590176_00005346	86927	DTR	NA	82	0.9515	HQ	100	Viruses	Duplodnaviria	Heunggongvirae	Uroviricota	Caudoviricetes
3300059473.a:Ga0590176_00005439	86115	No terminal repeats	NA	96	0.9664	MQ	54.9976	Viruses	Duplodnaviria	Heunggongvirae	Uroviricota	Caudoviricetes
3300059473.a:Ga0590176_00005489|provirus_54427_85730	31304	Provirus	54427-85730	34	0.9776	MQ	81.3694	Viruses	Duplodnaviria	Heunggongvirae	Uroviricota	Caudoviricetes
3300059473.a:Ga0590176_00005502	85603	No terminal repeats	NA	82	0.9797	MQ	51.4422	Viruses	Duplodnaviria	Heunggongvirae	Uroviricota	Caudoviricetes
3300059473.a:Ga0590176_00005506	85585	No terminal repeats	NA	79	0.9546	MQ	60.6025	Viruses	Duplodnaviria	Heunggongvirae	Uroviricota	Caudoviricetes
3300059473.a:Ga0590176_00005525	85375	No terminal repeats	NA	115	0.9671	HQ	92.8172	Viruses	Duplodnaviria	Heunggongvirae	Uroviricota	Caudoviricetes
3300059473.a:Ga0590176_00005558	85146	No terminal repeats	NA	80	0.9245	MQ	55.7966	Viruses	Duplodnaviria	Heunggongvirae	Uroviricota	Caudoviricetes
3300059473.a:Ga0590176_00005581	84967	No terminal repeats	NA	126	0.9631	MQ	50.8089	Viruses	Duplodnaviria	Heunggongvirae	Uroviricota	Caudoviricetes
3300059473.a:Ga0590176_00005604|provirus_3_15022	15020	Provirus	3-15022	16	0.9055	MQ	60.9399	Viruses	Duplodnaviria	Heunggongvirae	Uroviricota	Caudoviricetes
3300059473.a:Ga0590176_00005611	84761	No terminal repeats	NA	92	0.9572	MQ	51.914	Viruses	Duplodnaviria	Heunggongvirae	Uroviricota	Caudoviricetes
3300059473.a:Ga0590176_00005627	84671	No terminal repeats	NA	74	0.9764	MQ	59.9991	Viruses	Duplodnaviria	Heunggongvirae	Uroviricota	Caudoviricetes
3300059473.a:Ga0590176_00005643	84584	No terminal repeats	NA	108	0.9775	MQ	57.3205	Viruses	Duplodnaviria	Heunggongvirae	Uroviricota	Caudoviricetes
3300059473.a:Ga0590176_00005663	84485	No terminal repeats	NA	124	0.9815	MQ	89.6728	Viruses	Duplodnaviria	Heunggongvirae	Uroviricota	Caudoviricetes
3300059473.a:Ga0590176_00005727	84041	No terminal repeats	NA	117	0.9778	MQ	88.9912	Viruses	Duplodnaviria	Heunggongvirae	Uroviricota	Caudoviricetes
3300059473.a:Ga0590176_00005773	83661	No terminal repeats	NA	99	0.9749	MQ	81.7353	Viruses	Duplodnaviria	Heunggongvirae	Uroviricota	Caudoviricetes
3300059473.a:Ga0590176_00005775	83652	No terminal repeats	NA	119	0.972	MQ	50.0716	Viruses	Duplodnaviria	Heunggongvirae	Uroviricota	Caudoviricetes
3300059473.a:Ga0590176_00005777|provirus_15528_57377	41850	Provirus	15528-57377	60	0.9575	MQ	78.8034	Viruses	Duplodnaviria	Heunggongvirae	Uroviricota	Caudoviricetes
3300059473.a:Ga0590176_00005800	83528	No terminal repeats	NA	85	0.9754	HQ	92.3059	Viruses	Duplodnaviria	Heunggongvirae	Uroviricota	Caudoviricetes
3300059473.a:Ga0590176_00005801	83522	No terminal repeats	NA	77	0.8775	MQ	63.7193	Viruses	Duplodnaviria	Heunggongvirae	Uroviricota	Caudoviricetes
3300059473.a:Ga0590176_00005854	83169	No terminal repeats	NA	103	0.9542	MQ	60.1119	Viruses	Duplodnaviria	Heunggongvirae	Uroviricota	Caudoviricetes
3300059473.a:Ga0590176_00005895	82824	No terminal repeats	NA	118	0.9698	HQ	100	Viruses	Duplodnaviria	Heunggongvirae	Uroviricota	Caudoviricetes
3300059473.a:Ga0590176_00005919	82611	No terminal repeats	NA	50	0.9725	MQ	55.6411	Viruses	Duplodnaviria	Heunggongvirae	Uroviricota	Caudoviricetes
3300059473.a:Ga0590176_00005947|provirus_21143_67486	46344	Provirus	21143-67486	61	0.9682	HQ	100	Viruses	Duplodnaviria	Heunggongvirae	Uroviricota	Caudoviricetes
3300059473.a:Ga0590176_00005959	82366	No terminal repeats	NA	132	0.9768	HQ	100	Viruses	Duplodnaviria	Heunggongvirae	Uroviricota	Caudoviricetes
3300059473.a:Ga0590176_00005993	82177	No terminal repeats	NA	116	0.9766	HQ	93.8193	Viruses	Duplodnaviria	Heunggongvirae	Uroviricota	Caudoviricetes
3300059473.a:Ga0590176_00006008	82078	DTR	NA	131	0.9672	HQ	100	Viruses	Duplodnaviria	Heunggongvirae	Uroviricota	Caudoviricetes
3300059473.a:Ga0590176_00006047	81877	No terminal repeats	NA	102	0.9709	MQ	53.1063	Viruses	Duplodnaviria	Heunggongvirae	Uroviricota	Caudoviricetes
3300059473.a:Ga0590176_00006149	81189	DTR	NA	132	0.9771	MQ	88.1023	Viruses	Duplodnaviria	Heunggongvirae	Uroviricota	Caudoviricetes
3300059473.a:Ga0590176_00006167	81087	No terminal repeats	NA	76	0.9697	HQ	95.7053	Viruses	Duplodnaviria	Heunggongvirae	Uroviricota	Caudoviricetes	Crassvirales
3300059473.a:Ga0590176_00006204	80824	No terminal repeats	NA	137	0.9749	MQ	55.7269	Viruses	Duplodnaviria	Heunggongvirae	Uroviricota	Caudoviricetes
3300059473.a:Ga0590176_00006209	80791	No terminal repeats	NA	102	0.9823	MQ	50.4851	Viruses	Duplodnaviria	Heunggongvirae	Uroviricota	Caudoviricetes
3300059473.a:Ga0590176_00006270	80413	No terminal repeats	NA	123	0.9787	MQ	85.1478	Viruses	Duplodnaviria	Heunggongvirae	Uroviricota	Caudoviricetes
3300059473.a:Ga0590176_00006297	80218	DTR	NA	101	0.9749	HQ	91.7081	Viruses	Duplodnaviria	Heunggongvirae	Uroviricota	Caudoviricetes
3300059473.a:Ga0590176_00006317	80068	No terminal repeats	NA	78	0.9774	MQ	88.1184	Viruses	Duplodnaviria	Heunggongvirae	Uroviricota	Caudoviricetes
3300059473.a:Ga0590176_00006334	79955	No terminal repeats	NA	76	0.9779	MQ	53.3506	Viruses	Duplodnaviria	Heunggongvirae	Uroviricota	Caudoviricetes
3300059473.a:Ga0590176_00006364	79734	No terminal repeats	NA	84	0.9644	MQ	51.361	Viruses	Duplodnaviria	Heunggongvirae	Uroviricota	Caudoviricetes
3300059473.a:Ga0590176_00006365	79734	No terminal repeats	NA	48	0.9811	MQ	66.8125	Viruses	Duplodnaviria	Heunggongvirae	Uroviricota	Caudoviricetes
3300059473.a:Ga0590176_00006409	79514	DTR	NA	110	0.8939	MQ	89.9625	Viruses	Duplodnaviria	Heunggongvirae	Uroviricota	Caudoviricetes
3300059473.a:Ga0590176_00006414	79478	No terminal repeats	NA	128	0.912	HQ	100	Viruses	Duplodnaviria	Heunggongvirae	Uroviricota	Caudoviricetes
3300059473.a:Ga0590176_00006470	79168	No terminal repeats	NA	129	0.9715	HQ	99.3736	Viruses	Duplodnaviria	Heunggongvirae	Uroviricota	Caudoviricetes
3300059473.a:Ga0590176_00006475	79123	No terminal repeats	NA	96	0.9691	MQ	67.4937	Viruses	Duplodnaviria	Heunggongvirae	Uroviricota	Caudoviricetes
3300059473.a:Ga0590176_00006492|provirus_41180_79013	37834	Provirus	41180-79013	54	0.9443	MQ	84.6847	Viruses	Duplodnaviria	Heunggongvirae	Uroviricota	Caudoviricetes
3300059473.a:Ga0590176_00006513	78926	No terminal repeats	NA	114	0.9801	HQ	100	Viruses	Duplodnaviria	Heunggongvirae	Uroviricota	Caudoviricetes
3300059473.a:Ga0590176_00006550	78678	DTR	NA	125	0.9627	HQ	93.8944	Viruses	Duplodnaviria	Heunggongvirae	Uroviricota	Caudoviricetes
3300059473.a:Ga0590176_00006557	78648	No terminal repeats	NA	118	0.9649	HQ	93.4842	Viruses	Duplodnaviria	Heunggongvirae	Uroviricota	Caudoviricetes
3300059473.a:Ga0590176_00006580	78518	DTR	NA	153	0.9659	HQ	99.9618	Viruses	Duplodnaviria	Heunggongvirae	Uroviricota	Caudoviricetes
3300059473.a:Ga0590176_00006601	78391	No terminal repeats	NA	72	0.9776	MQ	54.6048	Viruses	Duplodnaviria	Heunggongvirae	Uroviricota	Caudoviricetes
3300059473.a:Ga0590176_00006607	78357	No terminal repeats	NA	112	0.9814	MQ	81.4844	Viruses	Duplodnaviria	Heunggongvirae	Uroviricota	Caudoviricetes
3300059473.a:Ga0590176_00006648	78111	No terminal repeats	NA	135	0.9788	HQ	99.9846	Viruses	Duplodnaviria	Heunggongvirae	Uroviricota	Caudoviricetes
3300059473.a:Ga0590176_00006650	78106	No terminal repeats	NA	123	0.9479	MQ	89.2361	Viruses	Duplodnaviria	Heunggongvirae	Uroviricota	Caudoviricetes
3300059473.a:Ga0590176_00006658	78063	No terminal repeats	NA	121	0.9687	MQ	88.1651	Viruses	Duplodnaviria	Heunggongvirae	Uroviricota	Caudoviricetes
3300059473.a:Ga0590176_00006662	78039	DTR	NA	87	0.9646	HQ	100	Viruses	Duplodnaviria	Heunggongvirae	Uroviricota	Caudoviricetes
3300059473.a:Ga0590176_00006715	77714	No terminal repeats	NA	118	0.9626	HQ	100	Viruses	Duplodnaviria	Heunggongvirae	Uroviricota	Caudoviricetes
[truncated: 32,597 more rows]

## Sheet: Table S4
Table S4. Individual sample GOLD and NCBI identifiers.
[truncated: 472 more rows]
